# Supplementary material for: Prevalence of Biofilm-Forming Non-Typhoidal Salmonella Across the Farm-to-Fork Continuum: A Systematic Review and Meta-Analysis
Source: Microorganisms. 2026 Jul 20;14(7):1584. doi: 10.3390/microorganisms14071584 (PMC13414013; doi:10.3390/microorganisms14071584)
Supplement: Supplementary file 1 [file microorganisms-14-01584-s001.zip]

Archive with 5 entries (5 files):
- Supplementary File S1.xlsx
- Supplementary File S2.xlsx
- Supplementary file S3.pdf
- Supplementary file S4.xlsx
- Supplementary File S5.pdf
