# Supplementary material for: Prevalence of Biofilm-Forming Non-Typhoidal Salmonella Across the Farm-to-Fork Continuum: A Systematic Review and Meta-Analysis
Source: Microorganisms. 2026 Jul 20;14(7):1584. doi: 10.3390/microorganisms14071584 (PMC13414013; doi:10.3390/microorganisms14071584)
Supplement: Supplementary file 1 [file microorganisms-14-01584-s001.zip › Supplementary File S1.xlsx]

## Sheet: Table S1
Compilation of articles related to biofilm and Salmonella from Web of Science, Scopus, and Pubmed
Authors	Author Full Names	Article Title	Publication Year	DOI	DOI Link	Pubmed Id	Source	Author Keywords	Keywords Plus	Volume	Issue	Start Page	End Page	Abstract	Article Number
Petrin, S; Mancin, M; Losasso, C; Deotto, S; Olsen, JE; Barco, L	Petrin, Sara; Mancin, Marzia; Losasso, Carmen; Deotto, Silvia; Olsen, John Elmerdahl; Barco, Lisa	Effect of pH and Salinity on the Ability of Salmonella Serotypes to Form Biofilm	2022	10.3389/fmicb.2022.821679	http://dx.doi.org/10.3389/fmicb.2022.821679	35464965	WebOfScience	Salmonella; biofilm; pH; salinity; S; Dublin	STRAIN VARIABILITY; LISTERIA-MONOCYTOGENES; MULTICELLULAR MORPHOTYPE; BACTERIAL BIOFILMS; ENTERICA; TYPHIMURIUM; RESISTANCE; GROWTH; EXPRESSION; VIRULENCE	13				Salmonella is a major cause of food-borne infections in Europe, and the majority of human infections are caused by only a few serotypes, among them are Salmonella enterica subsp. enterica serotype Enteritidis (hereafter Salmonella Enteritidis), Salmonella Typhimurium, and the monophasic variant of S. Typhimurium. The reason for this is not fully understood, but could include virulence factors as …	821679
Sharma, A; Kumar, Y; Kumar, G; Tahlan, AK	Sharma, A.; Kumar, Y.; Kumar, G.; Tahlan, A. K.	Biofilm Production and Antibiogram Profiles in Escherichia coli and Salmonella	2023	10.1007/s12088-023-01149-7	http://dx.doi.org/10.1007/s12088-023-01149-7		WebOfScience	Escherichia coli; Salmonella; Biofilm; Antibiotic resistance	BACTERIAL BIOFILMS; QUANTIFICATION; RESISTANCE; ADHERENCE; CATTLE; PLATES					Salmonella and Escherichia coli are important enteric pathogens associated with a variety of infections. Biofilm formation and antimicrobial resistance are important characteristics making these pathogens a concern in terms of strong attachment to substrates, expression of virulence markers and difficult removal. The present study investigates the biofilm-forming ability and antibiogram patterns …
Karaca, B; Akcelik, N; Akcelik, M	Karaca, Basar; Akcelik, Nefise; Akcelik, Mustafa	Biofilm-producing abilities of Salmonella strains isolated from Turkey	2013	10.2478/s11756-012-0138-2	http://dx.doi.org/10.2478/s11756-012-0138-2		WebOfScience	Salmonella; biofilm; stainless steel; polystyrene	ESCHERICHIA-COLI; STAINLESS-STEEL; PSEUDOMONAS-FLUORESCENS; SURFACE DISINFECTION; FOOD SAFETY; ENTERITIDIS; TYPHIMURIUM; RESISTANCE; ADHERENCE; FEED	68	1	1	10	In the present study the biofilm-forming characteristics of 99 serotyped (DMC strains) and 41 genus level-identified (IS strains) Salmonella strains originating from Turkey were investigated. The strains were selected based on their ability to show the biofilm morphotype on Congo red agar plates. In addition, all strains were evaluated with regard to properties related to forming pellicle structu…
Yin, BR; Zhu, LX; Zhang, YM; Dong, PC; Mao, YW; Liang, RR; Niu, LB; Luo, X	Yin, Binru; Zhu, Lixian; Zhang, Yimin; Dong, Pengcheng; Mao, Yanwei; Liang, Rongrong; Niu, Lebao; Luo, Xin	The Characterization of Biofilm Formation and Detection of Biofilm-Related Genes in Salmonella Isolated from Beef Processing Plants	2018	10.1089/fpd.2018.2466	http://dx.doi.org/10.1089/fpd.2018.2466	30199274	WebOfScience	Salmonella; biofilm; serotype; temperature; pH	ANTIMICROBIAL RESISTANCE; STAINLESS-STEEL; ENTERICA; POULTRY; FOOD; TEMPERATURE; ENTERITIDIS; PREVALENCE; SURFACES; ABILITY	15	10	660	667	The biofilm formation behavior of Salmonella isolated from beef processing plants was investigated under varying temperatures (4 degrees C, 10 degrees C, 25 degrees C, 37 degrees C, and 42 degrees C) and pH (4.5, 5.0, 5.5, 6.0, 7.0, and 8.0). The relationships between the presence of biofilm-related genes and the biofilm formation capacity were evaluated. A total of 77 Salmonella strains in 8 dif…
Sallami, I; Turki, Y; Ammeri, RW; Khelifi, N; Hassen, A	Sallami, Imen; Turki, Yousra; Ammeri, Rim Werheni; Khelifi, Nesrine; Hassen, Abdennaceur	Effects of heavy metals on growth and biofilm-producing abilities of Salmonella enterica isolated from Tunisia	2022	10.1007/s00203-022-02836-7	http://dx.doi.org/10.1007/s00203-022-02836-7	35348904	WebOfScience	Metallic trace elements; Salmonella; Toxicity; Box-PCR; Biofilm production	VIRULENCE GENES; IDENTIFICATION; ENTERITIDIS; SEROVARS; WATER	204	4			This study aims to test the toxicity of some metallic elements on Salmonella enterica strains and their power to grow and to develop a biofilm to overcome this environmental stress. From 50 selected strains of Salmonella, 70% belong to the Kentucky serotypes that is the most frequent one, followed by the other serotypes such as Amsterdam 6%, anatum 4%, derby 4% Enteritidis 4%, Zanzibar 4%, typhyr…	225
Stepanovic, S; Cirkovic, I; Ranin, L; Svabic-Vlahovic, M	Stepanovic, S; Cirkovic, I; Ranin, L; Svabic-Vlahovic, M	Biofilm formation by Salmonella spp. and Listeria monocytogenes on plastic surface	2004	10.1111/j.1472-765X.2004.01513.x	http://dx.doi.org/10.1111/j.1472-765X.2004.01513.x	15059216	WebOfScience	biofilm; growth medium; Listeria monocytogenes; plastic; Salmonella spp.	STAINLESS-STEEL; AGGREGATIVE BEHAVIOR; ESCHERICHIA-COLI; TYPHIMURIUM; ADHESION; GROWTH; AGFD; MICROORGANISMS; TEMPERATURE; RESISTANCE	38	5	428	432	Aims: To investigate the biofilm formation by 122 Salmonella spp. and 48 Listeria monocytogenes strains on a plastic surface. Methods: Quantification of biofilm formation was performed in brain heart infusion (BHI), trypcase soya broth (TSB), meat broth (MB) and 1/20 diluted trypcase soya broth (1/20-TSB) in plastic microtitre plates. Results: All tested Salmonella spp. and L. monocytogenes strai…
Borges, KA; Furian, TQ; Souza, SN; Menezes, R; Tondo, EC; Salle, CTP; Moraes, HLS; Nascimento, VP	Borges, Karen A.; Furian, Thales Q.; Souza, Sara N.; Menezes, Rafaela; Tondo, Eduardo C.; Salle, Carlos T. P.; Moraes, Hamilton L. S.; Nascimento, Vladimir P.	Biofilm formation capacity of Salmonella serotypes at different temperature conditions	2018	10.1590/1678-5150-pvb-4928	http://dx.doi.org/10.1590/1678-5150-pvb-4928		WebOfScience	Salmonella serotype; biofilm; temperature; poultry process; bacterioses	LISTERIA-MONOCYTOGENES; STAINLESS-STEEL; FORMING ABILITY; ENTERITIDIS; ENTERICA; RESISTANCE; ADHESION; ENVIRONMENTS; TYPHIMURIUM; STRAINS	38	1	71	76	Salmonella spp. are one of the most important agents of foodborne disease in several countries, including Brazil. Poultry-derived products are the most common food products, including meat and eggs, involved in outbreaks of human salmonellosis. Salmonella has the capacity to form biofilms on both biotic and abiotic surfaces. The biofilm formation process depends on an interaction among bacterial …
Milanov, D; Prunic, B; Ljubojevic, D	Milanov, Dubravka; Prunic, Bojana; Ljubojevic, Dragana	Biofilm forming ability of Salmonella enterica serovar Tennessee isolates originating from feed	2017	10.24099/vet.arhiv.160609	http://dx.doi.org/10.24099/vet.arhiv.160609		WebOfScience	Salmonella Tennessee; biofilm; feed	RDAR MORPHOTYPE; ANIMAL FEED; TYPHIMURIUM; EXPRESSION; CELLULOSE; PROMOTER	87	6	691	702	Salmonella enterica subspecies enterica serovar Tennessee was the most frequent Salmonella serovar isolated from plant-based animal feed throughout a two-year period (2012-2013) of research conducted in the region of the Autonomous Province of Vojvodina. In this study, the ability of biofilm formation was investigated on 20 isolates of S. Tennessee. The starting point for this research was the es…
Cabarkapa, I; Skrinjar, M; Levic, J; Kokic, B; Blagojev, N; Milanov, D; Suvajdzic, L	Cabarkapa, Ivana; Skrinjar, Marija; Levic, Jovanka; Kokic, Bojana; Blagojev, Nevena; Milanov, Dubravka; Suvajdzic, Ljiljana	BIOFILM FORMING ABILITY OF SALMONELLA ENTERITIDIS IN VITRO	2015	10.1515/acve-2015-0031	http://dx.doi.org/10.1515/acve-2015-0031		WebOfScience	Salmonella Enteritidis; biofilm; curli fimbriae; cellulose	ENTERICA SEROVAR TYPHIMURIUM; LONG-TERM SURVIVAL; STAINLESS-STEEL; AGGREGATIVE BEHAVIOR; CELLULOSE; PERSISTENCE; DESICCATION; PATHOGENS; FIMBRIAE; SEROTYPE	65	3	371	389	Salmonella enterica serotype Enteritidis is an important alimentary pathogen that recently gained special attention due to the ability of a large number of strains to form biofilms. Qualitative testing of biofilm forming ability was performed by observing the morphotype of the colonies on Congo Red agar and by conducting the pellicle test, while quantitative testing was carried out by Cristal vio…
Çufaoglu, G; Onaran Acar, B; Cengiz, G; Ayaz, ND; Göncüoglu, M	Cufaoglu, Gizem; Onaran Acar, Bahar; Cengiz, Gorkem; Ayaz, Naim Deniz; Goncuoglu, Muammer	Mono- and Mixed-Species Biofilm Formation by Salmonella Infantis, Salmonella Kentucky, Enterococcus faecium, and Enterococcus faecalis	2021	10.5152/actavet.2021.21006	http://dx.doi.org/10.5152/actavet.2021.21006		WebOfScience	Biofilm; Enterococcus; mixed-species; monospecies; Salmonella	ANTIBIOTIC-RESISTANCE	47	3	149	153	It is crucial to understand the interactions between food-borne pathogens, as they are commonly encountered as multi-species biofilms in the food industry. Since Salmonella and Enterococcus are both found in poultry intestinal micro-biota, the multi-species biofilms of these strains gain more significance. This study aimed to reveal the synergistic and antagonistic effects of mono- and mixed-spec…
Rodrigues, LB; Webber, B; Levandowski, R; Gehlen, SS; dos Santos, LR; Pilotto, F; Tondo, EC; do Nascimento, VP	Rodrigues, Laura Beatriz; Webber, Bruna; Levandowski, Rafael; Gehlen, Sara Souza; dos Santos, Luciana Ruschel; Pilotto, Fernando; Tondo, Eduardo Cesar; do Nascimento, Vladimir Pinheiro	Biofilm Formation by Salmonella Enteritidis at Different Incubation Temperatures	2019	10.22456/1679-9216.89414	http://dx.doi.org/10.22456/1679-9216.89414		WebOfScience	Salmonella Enteritidis; biofilm; incubation temperatures; foodborne outbreaks; poultry products	GRANDE-DO-SUL; STAPHYLOCOCCUS-AUREUS; MICROBIAL BIOFILMS; SOUTHERN BRAZIL; DISINFECTION; POLYSTYRENE; OUTBREAKS; SURVIVAL; ENTERICA; SURFACES	47				Background: The genus Salmonella, associated with poultry products, is considered the leading cause of foodborne outbreaks in humans in many countries. In Brazil, Salmonella Enteritidis (SE) is the serovar remains as one most frequently isolated from humans, and it is also a major serovar found in animals, food, animal feed, and environmental samples, despite all the efforts to control this patho…	1654
Akinola, SA; Tshimpamba, ME; Mwanza, M; Ateb, CN	Akinola, Stephen Abiola; Tshimpamba, Mpinda Edoaurd; Mwanza, Mulunda; Ateb, Collins Njie	Biofilm Production Potential of Salmonella Serovars Isolated from Chickens in North West Province, South Africa	2020	10.33073/pjm-2020-046	http://dx.doi.org/10.33073/pjm-2020-046	33574871	WebOfScience	Salmonella; biofilm; biofilm production potential; crystal violet microtitre	ESCHERICHIA-COLI O157H7; READY-TO-EAT; LISTERIA-MONOCYTOGENES; BACTERIAL BIOFILMS; ANTIMICROBIAL RESISTANCE; ANTIBIOTIC-RESISTANCE; CONTACT SURFACES; TYPHIMURIUM; ENTERITIDIS; ENTERICA	69	4	427	439	Bacterial biofilms have recently gained considerable interest in the food production and medical industries due to their ability to resist destruction by disinfectants and other antimicrobials. Biofilms are extracellular polymer matrices that may enhance the survival of pathogens even when exposed to environmental stress. The effect of incubation temperatures (25 degrees C, 37 degrees C, and 40 d…
Contreras-Soto, MB; Medrano-Félix, JA; Sanudo-Barajas, JA; Velez-de la Rocha, R; Ibarra-Rodríguez, JR; Martínez-Urtaza, J; Chaidez, C; Castro-Del Campo, N	Contreras-Soto, M. B.; Medrano-Felix, J. A.; Sanudo-Barajas, J. A.; Velez-de la Rocha, R.; Ibarra-Rodriguez, J. R.; Martinez-Urtaza, J.; Chaidez, C.; Castro-Del Campo, N.	Structural variations on Salmonella biofilm by exposition to river water	2022	10.1080/09603123.2021.1901863	http://dx.doi.org/10.1080/09603123.2021.1901863	33944621	WebOfScience	Salmonella; biofilm composition; morphotype; river water exposition; nonhost environment	ENTERICA SEROVAR TYPHIMURIUM; CARBON SOURCE UTILIZATION; ESCHERICHIA-COLI; CURLI; COLONIZATION; ORANIENBURG; INHIBITION; MORPHOTYPE; CELLULOSE; SAINTPAUL	32	7	1628	1645	Biofilm formation, as adapting strategies, is the result of stressful conditions that Salmonella faces in hostile environments like surface water. We evaluated river water effect on Salmonella biofilm formation ability in terms of physical, morphological characteristics and chemical composition. A new morphotype SPAM (soft, pink and mucoid) was detected in Oranienburg strains 5-76 and S-347 (envi…
Garcia, KCDD; Corrêa, IMD; Pereira, LQ; Silva, TM; Mioni, MDR; Izidoro, ACD; Bastos, IHV; Gonçalves, GAM; Okamoto, AS; Andreatti, RL	de Ornellas Dutka Garcia, Keila Carolina; de Oliveira Correa, Isadora Mainieri; Pereira, Larissa Quinto; Silva, Tarcisio Macedo; Ribeiro Mioni, Mateus de Souza; de Moraes Izidoro, Ana Carolina; Vellano Bastos, Igor Henrique; Marietto Goncalves, Guilherme Augusto; Okamoto, Adriano Sakai; Andreatti Filho, Raphael Lucio	Bacteriophage use to control Salmonella biofilm on surfaces present in chicken slaughterhouses	2017	10.3382/ps/pex124	http://dx.doi.org/10.3382/ps/pex124	28595324	WebOfScience	Salmonella; biofilm; bacteriophage; chicken meat	ATTACHMENT; BACTERIAL	96	9	3392	3398	Foodborne diseases represent a major risk to public health worldwide. Pathogenic bacteria can live in the form of biofilm within the food industry, providing a permanent source of contamination. The aim of this study was to evaluate the influence of the types of adhesion surfaces on Salmonella biofilm formation at eight different times, and analyze the action time of a bacteriophage pool on estab…
Lamas, A; Fernandez-No, IC; Miranda, JM; Vázquez, B; Cepeda, A; Franco, CM	Lamas, A.; Fernandez-No, I. C.; Miranda, J. M.; Vazquez, B.; Cepeda, A.; Franco, C. M.	Biofilm Formation and Morphotypes of Salmonella enterica subsp arizonae Differs from Those of Other Salmonella enterica Subspecies in Isolates from Poultry Houses	2016	10.4315/0362-028X.JFP-15-568	http://dx.doi.org/10.4315/0362-028X.JFP-15-568	27357031	WebOfScience	Biofilm; Environmental condition; Morphotype; Poultry; Salmonella; Salmonella enterica subsp arizonae	CELLULOSE PRODUCTION; SEROVAR TYPHIMURIUM; ABILITY; PRODUCE; TEMPERATURE; PERSISTENCE; PATHOGENS; SEROTYPE; CURLI; BAPA	79	7	1127	1134	Salmonella serovars are responsible for foodborne diseases around the world. The ability to form biofilms allows microorganisms to survive in the environment. In this study, 73 Salmonella strains, belonging to four different subspecies, were isolated from poultry houses and foodstuffs and tested. Biofilm formation was measured at four different temperatures and two nutrient concentrations. Morpho…
Joseph, B; Otta, SK; Karunasagar, I; Karunasagar, I	Joseph, B; Otta, SK; Karunasagar, I; Karunasagar, I	Biofilm formation by Salmonella spp. on food contact surfaces and their sensitivity to sanitizers	2001	10.1016/S0168-1605(00)00466-9	http://dx.doi.org/10.1016/S0168-1605(00)00466-9	11294359	WebOfScience	biofilm; Salmonella; sanitizers; hypochlorite; iodophor	LISTERIA-MONOCYTOGENES; ESCHERICHIA-COLI; ENTERITIDIS; SUSCEPTIBILITY; ATTACHMENT	64	3	367	372	Biofilm formation by two poultry isolates of Salmonella on three commonly used food contact surfaces viz plastic, cement and stainless steel were studied. Biofilm formation of both the isolates showed a similar trend with the highest density being on plastic followed by cement and steel, Salmonella weltevreden formed biofilm with a cell density of 3.4 x 10(7), 1.57 x 10(6) and 3 x 10(5) cfu/cm(2)…
Ramachandran, G; Aheto, K; Shirtliff, ME; Tennant, SM	Ramachandran, Girish; Aheto, Komi; Shirtliff, Mark E.; Tennant, Sharon M.	Poor biofilm-forming ability and long-term survival of invasive Salmonella Typhimurium ST313	2016	10.1093/femspd/ftw049	http://dx.doi.org/10.1093/femspd/ftw049	27222487	WebOfScience	invasive Salmonella Typhimurium; ST313; ST19; biofilm; rdar	ENTERICA SEROVAR TYPHIMURIUM; CHICKEN INTESTINAL EPITHELIUM; ESCHERICHIA-COLI; HUMAN-DISEASE; TYPHI; PERSISTENCE; INFECTIONS; PARATYPHI; CELLULOSE; CELLS	74	5			Salmonella enterica serovar Typhimurium, an enteric pathogen that causes a self-limiting gastroenteritis, forms biofilms on different surfaces. In sub-Saharan Africa, Salmonella Typhimurium of a novel sequence type (ST) 313 was identified and produces septicemia in the absence of gastroenteritis. No animal reservoir has been identified, and it is hypothesized that transmission occurs via human to…	ftw049
Thames, HT; Pokhrel, D; Willis, E; Rivers, O; Dinh, TTN; Zhang, L; Schilling, MW; Ramachandran, R; White, S; Sukumaran, AT	Thames, Hudson T.; Pokhrel, Diksha; Willis, Emma; Rivers, Orion; Dinh, Thu T. N.; Zhang, Li; Schilling, Mark W.; Ramachandran, Reshma; White, Shecoya; Sukumaran, Anuraj T.	Salmonella Biofilm Formation under Fluidic Shear Stress on Different Surface Materials	2023	10.3390/foods12091918	http://dx.doi.org/10.3390/foods12091918	37174455	WebOfScience	Salmonella; biofilm; crystal violet; shear stress; poultry processing	STAINLESS-STEEL; TYPHIMURIUM; INACTIVATION; ENTERICA; POULTRY	12	9			This study characterized biofilm formation of various Salmonella strains on common processing plant surface materials (stainless steel, concrete, rubber, polyethylene) under static and fluidic shear stress conditions. Surface-coupons were immersed in well-plates containing 1 mL of Salmonella (6 log CFU/mL) and incubated aerobically for 48 h at 37 degrees C in static or shear stress conditions. Bi…	1918
Lu, Y; Dong, HY; Chen, SJ; Chen, YP; Peng, DX; Liu, XF	Lu, Yan; Dong, Hongyan; Chen, Sujuan; Chen, Yiping; Peng, Daxin; Liu, Xiufan	Characterization of biofilm formation by Salmonella enterica Serovar Pullorum strains	2011				WebOfScience	Salmonella enterica Serovar Pullorum; biofilm; curli; virulence	ESCHERICHIA-COLI; REPRODUCTIVE-TRACT; TYPHIMURIUM DT104; IN-VITRO; VIRULENCE; ENTERITIDIS; CELLULOSE; DISEASE; CURLI; INFECTION	5	17	2428	2437	Salmonella enterica Serovar Pullorum causes acute or persistent infection in chickens, resulting in significant economic losses. The objective of this study was to evaluate the biofilm-forming ability of S. enterica Serovar Pullorum strains and association with the pathogenicity. A total of 62 S. enterica Serovar Pullorum isolates were measured for biofilm formation by crystal violet staining. Th…
Zhang, XL; Wang, MR; Bao, X; Li, PY; Cui, AL; Meng, XR; Huang, Q; Li, SW	Zhang, Xiuling; Wang, Mengran; Bao, Xue; Li, Pengyun; Cui, Ailian; Meng, Xianrong; Huang, Qi; Li, Shaowen	Sub-inhibitory concentrations of cefotaxime treatment enhances biofilm formation of monophasic Salmonella Typhimurium variant strain SH16SP46	2022	10.1093/femsle/fnac092	http://dx.doi.org/10.1093/femsle/fnac092	36089570	WebOfScience	Salmonella; cefotaxime; biofilm formation; cellulose; bacterial morphology	SUBINHIBITORY CONCENTRATIONS; BACTERIAL BIOFILM; ANTIBIOTICS; CIPROFLOXACIN; CEFTRIAXONE; RESISTANCE	369	1			Salmonella is one of the most important foodborne and zoonotic pathogens, and monophasic S. Typhimurium is ranked among the top-five Salmonella serovars causing animal and human infections worldwide. Resistance to the third- and higher-generation cephalosporins in Salmonella has attracted great attention. Bacteria are frequently exposed to sub-minimal inhibitory concentrations (sub-MICs) of antim…	fnac092
Obe, T; Nannapaneni, R; Schilling, W; Zhang, L; Kiess, A	Obe, T.; Nannapaneni, R.; Schilling, W.; Zhang, L.; Kiess, A.	Antimicrobial tolerance, biofilm formation, and molecular characterization of Salmonella isolates from poultry processing equipment	2021	10.1016/j.japr.2021.100195	http://dx.doi.org/10.1016/j.japr.2021.100195		WebOfScience	Salmonella; biofilm; antibiotic resistance; poultry processing	ENTERICA SEROVAR TYPHIMURIUM; ESCHERICHIA-COLI; RESISTANCE GENES; SUBLETHAL CONCENTRATIONS; ANTIBIOTIC-RESISTANCE; BIOCIDE TOLERANCE; SUSCEPTIBILITY; PREVALENCE; EXPOSURE; DISINFECTANTS	30	4			Foodborne pathogens, such as Salmonella are problematic in food processing environments, and understanding the means of persistence is critical in the development of effective control measures. This study determined the antimicrobial tolerance of Salmonella isolates from the processing environment and characterized their biofilm production and antibiotic resistance. Twenty-five Salmonella isolate…	100195
Pottker, ES; Rodrigues, LB; Borges, KA; de Souza, SO; Furian, TQ; Salle, CTP; Moraes, HLD; do Nascimento, VP	Pottker, Emanuele Serro; Rodrigues, Laura Beatriz; Borges, Karen Apellanis; de Souza, Suyene Oltramari; Furian, Thales Quedi; Pippi Salle, Carlos Tadeu; de Souza Moraes, Hamilton Luiz; do Nascimento, Vladimir Pinheiro	Bacteriophages as an alternative for biological control of biofilm-forming Salmonella enterica	2024	10.1177/10820132221144341	http://dx.doi.org/10.1177/10820132221144341	36529875	WebOfScience	Adhesion; biofilm; phage cocktail; prevention; removal; Salmonella	PHAGE THERAPY; HOST-RANGE; IN-VITRO; ENTERITIDIS; BIOCONTROL; SPP.; TEMPERATURE	30	3	197	206	Salmonellosis is one of the most common foodborne diseases worldwide. Surface adherence and biofilm formation are among the main strategies evolved by Salmonella to survive under harsh conditions and are risk factors for its spread through the food chain. Owing to the increase in antimicrobial resistance, there is a growing need to develop other methods to control foodborne pathogens, and bacteri…
Vestby, LK; Lönn-Stensrud, J; Moretro, T; Langsrud, S; Aamdal-Scheie, A; Benneche, T; Nesse, LL	Vestby, L. K.; Lonn-Stensrud, J.; Moretro, T.; Langsrud, S.; Aamdal-Scheie, A.; Benneche, T.; Nesse, L. L.	A synthetic furanone potentiates the effect of disinfectants on Salmonella in biofilm	2010	10.1111/j.1365-2672.2009.04495.x	http://dx.doi.org/10.1111/j.1365-2672.2009.04495.x	19735326	WebOfScience	benzalkonium chloride; biofilm; disinfectant; feed; furanone; hypochlorite; persistence; Salmonella	ENTERICA SEROVAR TYPHIMURIUM; ESCHERICHIA-COLI; QUORUM; FEED; LUXS; COMMUNICATION; INFECTIONS; INHIBITION; EXPRESSION; SURFACES	108	3	771	778	Aims: To study a possible effect of a synthetic brominated furanone on biofilm formation and biofilm resistance to disinfectants in Salmonella enterica. Methods and Results: The effect of a synthetic furanone on biofilm formation of Salm. enterica serovar Agona and Salm. enterica serovar Typhimurium (11 strains of different origins) was evaluated in a microtiterplate assay. A significant reductio…
Liu, X; Jiang, ZX; Liu, ZJ; Li, DH; Liu, ZH; Dong, XR; Yan, SG; Zhu, LP; Cui, DS; Chen, LL; Wang, JW	Liu, Xu; Jiang, Zhaoxu; Liu, Zijun; Li, Donghui; Liu, Zhenhai; Dong, Xiaorui; Yan, Shigan; Zhu, Liping; Cui, Daoshi; Chen, Leilei; Wang, Junwei	Biofilm-forming ability of Salmonella enterica strains of different serotypes isolated from multiple sources in China	2023	10.1016/j.micpath.2023.106275	http://dx.doi.org/10.1016/j.micpath.2023.106275	37516211	WebOfScience	Salmonella enterica; Biofilm-forming ability; Serotype	SEROVAR TYPHIMURIUM; BACTERIAL BIOFILM; FOOD; VIRULENCE; TRENDS; CURLI; SPP.	182				Salmonella is an important zoonotic and foodborne pathogen that can infect humans and animals, causing severe concerns about food safety and a heavy financial burden worldwide. The pathogen can adhere to living and abiotic surfaces by forming biofilms, which increases the risk of transmission and infection. In this study, we investigated the biofilm-forming ability of 243 Salmonella strains of 36…	106275
Laviniki, V; Simoni, C; Carloto, AF; Lopes, GV	Laviniki, Vanessa; Simoni, Cintia; Carloto, Adriana Flo; Lopes, Graciela Volz	The biofilm-forming ability of Salmonella enterica subsp. enterica isolated from swine-feed mills	2024	10.1590/0103-8478cr20230146	http://dx.doi.org/10.1590/0103-8478cr20230146		WebOfScience	biofilm; Salmonella; polystyrene; RDAR; feed mill; swine	SEROVAR TYPHIMURIUM; CELLULOSE; SEROTYPES; SURFACES; GENE; COLONIZATION; ENTERITIDIS; TEMPERATURE; MORPHOTYPES; ATTACHMENT	54	4			Animal feed has been considered an important vehicle for introducing Salmonella enterica subsp. enterica in pig farms. Salmonella survival and persistence in feed mill environments have been associated with biofilm-forming ability. This study evaluated 54 Salmonella isolates from swine-feed mills for: i. phenotypic expression of curli fimbriae and cellulose; ii. pellicle formation at the air-liqu…	e20230146
Marin, C; Hernandiz, A; Lainez, M	Marin, C.; Hernandiz, A.; Lainez, M.	Biofilm development capacity of Salmonella strains isolated in poultry risk factors and their resistance against disinfectants	2009	10.3382/ps.2008-00241	http://dx.doi.org/10.3382/ps.2008-00241	19151358	WebOfScience	Salmonella; risk factor; biofilm; disinfection	CONTAMINATION; IDENTIFICATION; TYPHIMURIUM; PERSISTENCE; DEFICIENT; INFECTION; VIRULENCE; HATCHERY; MUTANTS	88	2	424	431	Prevention of Salmonella contamination of poultry products requires detailed knowledge of the most important risk factors associated with its presence in the production system. The aim of this study was to identify the risk factors for Salmonella contamination in 44 broiler and 51 layer farms and determine the biofilm development capacity of the strains isolated. Then, glutaraldehyde (50% vol/vol…
Wang, R; Schmidt, JW; Harhay, DM; Bosilevac, JM; King, DA; Arthur, TM	Wang, Rong; Schmidt, John W.; Harhay, Dayna M.; Bosilevac, Joseph M.; King, David A.; Arthur, Terrance M.	Biofilm Formation, Antimicrobial Resistance, and Sanitizer Tolerance of Salmonella enterica Strains Isolated from Beef Trim	2017	10.1089/fpd.2017.2319	http://dx.doi.org/10.1089/fpd.2017.2319	29035101	WebOfScience	Salmonella biofilm; sanitizer; antimicrobial resistance; beef trim	ESCHERICHIA-COLI; SEROVAR TYPHIMURIUM; PROCESSING PLANTS; GROUND-BEEF; UNITED-STATES; CONTAMINATION; DISINFECTANTS; SUSCEPTIBILITY; ENVIRONMENT; POULTRY	14	12	687	695	In the beef industry, product contamination by Salmonella enterica is a serious public health concern, which may result in human infection and cause significant financial loss due to product recalls. Currently, the precise mechanism and pathogen source responsible for Salmonella contamination in commercial establishments are not well understood. We characterized 89 S. enterica strains isolated fr…
Borges, KA; Furian, TQ; de Souza, SN; Menezes, R; de Lima, DA; Fortes, FBB; Salle, CTP; Moraes, HLS; Nascimento, VP	Borges, Karen Apellanis; Furian, Thales Quedi; de Souza, Sara Neves; Menezes, Rafaela; de Lima, Diane Alves; Borges Fortes, Flavia Bornancini; Pippi Salle, Carlos Tadeu; Souza Moraes, Hamilton Luiz; Nascimento, Vladimir Pinheiro	Biofilm formation by Salmonella Enteritidis and Salmonella Typhimurium isolated from avian sources is partially related with their in vivo pathogenicity	2018	10.1016/j.micpath.2018.03.039	http://dx.doi.org/10.1016/j.micpath.2018.03.039	29578065	WebOfScience	Surface adherence; Biofilm; In vivo pathogenicity; Virulence genes; Salmonella	TEMPERATURE; SEROTYPES; ABILITY; SPP.	118		238	241	Salmonella Enteritidis and Salmonella Typhimurium are among the most prevalent serotypes isolated from salmonellosis outbreaks and poultry. Salmonella spp. have the capacity to form biofilms on several surfaces, which can favour survival in hostile environments, such as slaughterhouses. Salmonella strains present differences in pathogenicity. However, there is little information regarding the pat…
Stepanovic, S; Cirkovic, I; Mijac, V; Svabic-Vlahovic, M	Stepanovic, S; Cirkovic, I; Mijac, V; Svabic-Vlahovic, M	Influence of the incubation temperature, atmosphere and dynamic conditions on biofilm formation by Salmonella spp.	2003	10.1016/S0740-0020(02)00123-5	http://dx.doi.org/10.1016/S0740-0020(02)00123-5		WebOfScience	biofilm; Salmonella spp.; temperature; atmosphere; dynamic conditions	LISTERIA-MONOCYTOGENES; ESCHERICHIA-COLI; STAINLESS-STEEL; TYPHIMURIUM; EXPRESSION; ADHERENCE; ADHESION; BEHAVIOR; STRAINS; GROWTH	20	3	339	343	The influence of incubation temperature (22degreesC, 30degreesC and 37degreesC), atmosphere (aerobic, anaerobic, CO2 and microaerophilic conditions) and dynamic conditions on biofilm formation by 30 strains of Salmonella spp. was investigated. Biofilm formation was determined in trypcase-soy broth using the modified microtiter plate test. The highest quantity of biofilm was formed at 30degreesC a…	PII S0740-0020(02)00123-5
Lamas, A; Paz-Mendez, AM; Regal, P; Vazquez, B; Miranda, JM; Cepeda, A; Franco, CM	Lamas, Alexandre; Maria Paz-Mendez, Alba; Regal, Patricia; Vazquez, Beatriz; Manuel Miranda, Jose; Cepeda, Alberto; Manuel Franco, Carlos	Food preservatives influence biofilm formation, gene expression and small RNAs in Salmonella enterica	2018	10.1016/j.lwt.2018.06.042	http://dx.doi.org/10.1016/j.lwt.2018.06.042		WebOfScience	Salmonella; Biofilm; Stainless steel; Preservative; Small RNA	ACID TOLERANCE RESPONSE; SEROVAR TYPHIMURIUM; LISTERIA-MONOCYTOGENES; SOLUBLE-RNA; VIRULENCE; STRESS; SPP.; PCR; COLONIZATION; ENTERITIDIS	97		1	8	Salmonella enterica is major foodbome pathogens. Salmonella persists in the food chain due to its ability to produce biofilms under different conditions. One of the biggest challenges in biofilm research is reproducing real food industry conditions. Also, food microbiologists have the challenge of elucidating the role of small RNAs (sRNAs) in the survival of foodborne pathogens in the food chain.…
Yüksel, FN; Buzrul, S; Akçelik, M; Akçelik, N	Yuksel, Fatma Neslihan; Buzrul, Sencer; Akcelik, Mustafa; Akcelik, Nefise	Inhibition and eradication of Salmonella Typhimurium biofilm using P22 bacteriophage, EDTA and nisin	2018	10.1080/08927014.2018.1538412	http://dx.doi.org/10.1080/08927014.2018.1538412	30621457	WebOfScience	Salmonella Typhimurium; biofilm; EDTA; nisin; P22 bacteriophage; biofilm inhibition; biofilm eradication	ESCHERICHIA-COLI O157-H7; IN-VITRO; LISTERIA-MONOCYTOGENES; STAINLESS-STEEL; ESSENTIAL OIL; CELLS; INACTIVATION; ENTERITIDIS; MORPHOTYPES; SENSITIVITY	34	9	1046	1054	P22 phage >10(5) PFU ml(-1) could be used to inhibit Salmonella Typhimurium biofilm formation by 55-80%. Concentrations of EDTA >1.25 mM and concentrations of nisin >1,200 mu g ml(-1) were also highly effective in reducing S. Typhimurium biofilm formation (>= 96% and >= 95% reductions were observed, respectively). A synergistic effect was observed when EDTA and nisin were combined whereas P22 pha…
Krishna, D; Dhanashree, B	Krishna, Dhiraj; Dhanashree, Biranthabail	Antibiogram, Virulence Genes, and Biofilm-Forming Ability of Clinical Salmonella enterica Serovars: An In Vitro Study	2021	10.1089/mdr.2020.0419	http://dx.doi.org/10.1089/mdr.2020.0419	33305986	WebOfScience	Salmonella Typhi; drug resistance; virulence genes; biofilm; PCR; India; invA; spvC; Salmonella Paratyphi A; antibiotic	RESISTANCE; TYPHI; SUSCEPTIBILITY; TEMPERATURE; CEFTRIAXONE; SEROTYPES	27	7	871	878	Salmonella enterica serovar Typhi and Salmonella Paratyphi are causative agents of enteric fever. Salmonella Typhi persists as a biofilm on gallstones. Hence, we studied the biofilm formation, antibiogram, and virulence genes of S. enterica serovars. Antibiogram of S. enterica serovars from human blood and stool samples were studied by Kirby-Bauer disk diffusion method and biofilm by microtiter p…
Yuan, L; Liu, Y; Fan, LY; Chen, CW; Yang, ZQ; Jiao, XA	Yuan, Lei; Liu, Yang; Fan, Luyao; Chen, Caowei; Yang, Zhenquan; Jiao, Xin-an	Biofilm formation, antibiotic resistance, and genome sequencing of a unique isolate Salmonella Typhimurium M3	2023	10.15586/qas.v15i1.1225	http://dx.doi.org/10.15586/qas.v15i1.1225		WebOfScience	biofilm; genome sequencing; multidrug resistance; Salmonella Typhimurium	SPP.; PREVALENCE	15	1	114	122	Salmonella Typhimurium is a zoonotic bacterium that can cause salmonellosis, and the major concerns of S. Typhimurium for the food industry are its ability to obtain multidrug resistance and form biofilms on food -contact surfaces. In the current study, the antimicrobial resistance of a strong biofilm former S. Typhimurium M3 was assessed by the diffusion method. Genome sequencing was also applie…
Chelvam, KK; Chai, LC; Thong, KL	Chelvam, Kalaivani Kalai; Chai, Lay Ching; Thong, Kwai Lin	Variations in motility and biofilm formation of Salmonella enterica serovar Typhi	2014	10.1186/1757-4749-6-2	http://dx.doi.org/10.1186/1757-4749-6-2		WebOfScience	Salmonella Typhi; Biofilm; Motility swarming; Swimming	CYCLIC DI-GMP; SWARMING MOTILITY; ESCHERICHIA-COLI; GENETIC-ANALYSIS; MOLECULAR ANALYSIS; PROTEUS-MIRABILIS; RDAR MORPHOTYPE; IMMUNE-SYSTEM; HUMAN-DISEASE; RISK-FACTORS	6				Background: Salmonella enterica serovar Typhi (S. Typhi) exhibits unique characteristics as an intracellular human pathogen. It causes both acute and chronic infection with various disease manifestations in the human host only. The principal factors underlying the unique lifestyle of motility and biofilm forming ability of S. Typhi remain largely unknown. The main objective of this study was to e…	2
Wang, HH; Ye, KP; Wei, XR; Cao, JX; Xu, XL; Zhou, GH	Wang, Huhu; Ye, Keping; Wei, Xinru; Cao, Jinxuan; Xu, Xinglian; Zhou, Guanghong	Occurrence, antimicrobial resistance and biofilm formation of Salmonella isolates from a chicken slaughter plant in China	2013	10.1016/j.foodcont.2013.03.030	http://dx.doi.org/10.1016/j.foodcont.2013.03.030		WebOfScience	Salmonella; Occurrence; Antibiotic resistance; Biofilm formation	ENTERICA SEROVARS; LISTERIA-MONOCYTOGENES; FOOD ANIMALS; CONTACT SURFACES; RETAIL MEATS; PREVALENCE; PRODUCTS; POULTRY; ATTACHMENT; SELECTION	33	2	378	384	An investigation was undertaken to determine the occurrence, antibiotic resistance and biofilm formation of Salmonella spp. isolated from a chicken slaughter plant in Anhui, China. A total of 104 samples (52 from chicken carcasses and 52 from processing contact-surfaces) were collected from three processing points in a chicken slaughterhouse. The 23 isolates (22.1%, 23/104) were confirmed for Sal…
Nair, A; Rawool, DB; Doijad, S; Poharkar, K; Mohana, V; Barbuddhe, SB; Kolhe, R; Kurkure, NV; Kumar, A; Malik, SVS; Balasaravanan, T	Nair, Amruta; Rawool, Deepak B.; Doijad, Swapnil; Poharkar, Krupali; Mohana, Vysakh; Barbuddhe, Sukhadeo B.; Kolhe, Rahul; Kurkure, Nitin V.; Kumar, Ashok; Malik, S. V. S.; Balasaravanan, T.	Biofilm formation and genetic diversity of Salmonella isolates recovered from clinical, food, poultry and environmental sources	2015	10.1016/j.meegid.2015.08.012	http://dx.doi.org/10.1016/j.meegid.2015.08.012	26292170	WebOfScience	Salmonella; Genetic diversity; Biofilm formation; PFGE; ERIC PCR; RAPD PCR	FIELD GEL-ELECTROPHORESIS; POLYMORPHIC DNA ANALYSIS; MOLECULAR CHARACTERIZATION; TYPHIMURIUM STRAINS; ENTERICA SEROVARS; ENTERITIDIS; SEROTYPE; PCR; MEAT; RESISTANCE	36		424	433	In the present study, Salmonella isolates (n = 40) recovered from clinical, food, poultry and environmental sources were characterized for serotype identification, genetic diversity and biofilm formation capability. Serotype identification using multiplex PCR assay revealed six isolates to be Salmonella Typhimurium, 14 as Salmonella Enteritidis, 11 as Salmonella Typhi, and the remaining nine isol…
Rezaei, A; Hashemi, FB; Heshteli, RR; Rahmani, M; Halimi, S	Rezaei, Akram; Hashemi, Farhad B.; Heshteli, Roya Rasooly; Rahmani, Maryam; Halimi, Shahnaz	Frequency of Salmonella serotypes among children in Iran: antimicrobial susceptibility, biofilm formation, and virulence genes	2022	10.1186/s12887-022-03614-6	http://dx.doi.org/10.1186/s12887-022-03614-6	36131275	WebOfScience	Salmonella serogroups; Serotypes; Antimicrobial susceptibility; Biofilm; Virulence genes	MULTIPLEX PCR; RESISTANCE; ENTERITIDIS; ENTERICA; DIVERSITY; RELATEDNESS; POULTRY; CHICKEN; ASSAY	22	1			Background/significance Salmonella gastroenteritis causes significant morbidity among pediatric patients, mainly in developing world, such as the Middle East and North Africa (MENA) region. Concurrently, data from MENA countries like Iran, regarding prevalence of Salmonella serotypes, antimicrobial susceptibility, and biofilm production is scarce. Material & methods Slide agglutination was used t…	557
Zheng, LP; Shi, CZ; Ma, WJ; Lu, ZX; Zhou, LB; Zhang, P; Bie, XM	Zheng, Liping; Shi, Changzheng; Ma, Wenjie; Lu, Zhaoxin; Zhou, Libang; Zhang, Ping; Bie, Xiaomei	Mechanism of biofilm formation by Salmonella typhimurium ST19 in a high-glucose environment revealed by transcriptomics	2022	10.1016/j.fbio.2022.102074	http://dx.doi.org/10.1016/j.fbio.2022.102074		WebOfScience	Salmonella typhimurium; Glucose; Biofilm; Transcriptome sequencing; Gene expression	BACTERIAL PHOSPHOTRANSFERASE SYSTEM; LISTERIA-MONOCYTOGENES; RNA-SEQ; PERACETIC-ACID; RESISTANCE; GENE	50				Salmonella is one of the most common foodborne pathogens in the world, and Salmonella typhimurium, the most frequently isolated serotype, can cause zoonosis. In this study, we evaluated the effect of glucose concentration on the biofilm formation of 11 strains of Salmonella typhimurium. We found that among the selected strains, low -sugar conditions were more conducive to the formation of biofilm…	102074
Dantas, STA; Rossi, BF; Bonsaglia, ECR; Castilho, IG; Hernandes, RT; Fernandes, A; Rall, VLM	Dantas, Stefani T. A.; Rossi, Bruna F.; Bonsaglia, Erika C. R.; Castilho, Ivana G.; Hernandes, Rodrigo T.; Fernandes, Ary; Rall, Vera L. M.	Cross-Contamination and Biofilm Formation by Salmonella enterica Serovar Enteritidis on Various Cutting Boards	2018	10.1089/fpd.2017.2341	http://dx.doi.org/10.1089/fpd.2017.2341	29053370	WebOfScience	biofilm; cross-contamination; csgD and adrA genes; cutting boards; Salmonella Enteritidis	LISTERIA-MONOCYTOGENES; STAINLESS-STEEL; FOOD; SPP.; TYPHIMURIUM; ATTACHMENT; SURVIVAL	15	2	81	85	Cross-contamination is one of the main factors related to foodborne outbreaks. This study aimed to analyze the cross-contamination process of Salmonella enterica serovar Enteritidis from poultry to cucumbers, on various cutting board surfaces (plastic, wood, and glass) before and after washing and in the presence and absence of biofilm. Thus, 10 strains of Salmonella Enteritidis were used to test…
Ben Abdallah, F; Lagha, R; Said, K; Kallel, H; Gharbi, J	Ben Abdallah, Fethi; Lagha, Rihab; Said, Khaled; Kallel, Hela; Gharbi, Jawhar	Detection of Cell Surface Hydrophobicity, Biofilm and Fimbirae Genes in Salmonella Isolated from Tunisian Clinical and Poultry Meat	2014			26005652	WebOfScience	Salmonella; Hydrophobocity; Biofilm; Hydrophilic and hydrophobic surfaces; Fimbriae genes	ENTERICA SEROVAR TYPHIMURIUM; RAPID COLORIMETRIC ASSAY; LISTERIA-MONOCYTOGENES; BACTERIAL ADHESION; SLIME PRODUCTION; IDENTIFICATION; SPP.; SUSCEPTIBILITY; INDUSTRY; GROWTH	43	4	423	431	Background: The aim of this study was to evaluate the ability of 15 serotypes of Salmonella to form biofilm on polystyrene, polyvinyl chloride (PVC) and glass surfaces.. Methods: Initially slime production was assessed on CRA agar and hydrophobicity of 20 Salmonella strains isolated from poultry and human and two Salmonella enterica serovar Typhimurium references strains was achieved by microbial…
Turki, Y; Ouzari, H; Mehri, I; Ben Aissa, R; Hassen, A	Turki, Yousra; Ouzari, Hadda; Mehri, Ines; Ben Aissa, Ridha; Hassen, Abdennaceur	Biofilm formation, virulence gene and multi-drug resistance in Salmonella Kentucky isolated in Tunisia	2012	10.1016/j.foodres.2011.05.031	http://dx.doi.org/10.1016/j.foodres.2011.05.031		WebOfScience	Salmonella enterica serovar Kentucky; Virulence gene; Antimicrobial resistance; Mercury resistance; Biofilm formation; Quorum sensing	ENTERICA SEROVAR TYPHIMURIUM; ESCHERICHIA-COLI; ANTIMICROBIAL RESISTANCE; ANTIBIOTIC-RESISTANCE; RUGOSE PHENOTYPE; SLAUGHTERED PIGS; RDAR MORPHOTYPE; CIPROFLOXACIN; SDIA; CELLULOSE	45	2	940	946	Food-borne diseases caused by Salmonella enterica are a significant public health concern around the world. Since 2002, S. enterica serovar Kentucky has shown an increase in several countries with the concurrent emergence of multidrug-resistant isolates. The spread of such strains in the environment poses a major public health problem. A total of 57 Salmonella Kentucky strains isolated from diffe…
Trmcic, A; Chen, HH; Trzaskowska, M; Tamber, S; Wang, SY	Trmcic, Aljosa; Chen, Huihui; Trzaskowska, Monika; Tamber, Sandeep; Wang, Siyun	Biofilm-Forming Capacity of Five Salmonella Strains and Their Fate on Postharvest Mini Cucumbers	2018	10.4315/0362-028X.JFP-18-180	http://dx.doi.org/10.4315/0362-028X.JFP-18-180	30325222	WebOfScience	Biofilm; Cucumber; Produce; Salmonella	ESCHERICHIA-COLI O157-H7; FOOD CONTACT SURFACES; ENTERICA SEROVAR TYPHIMURIUM; AIR-LIQUID INTERFACE; FRESH PRODUCE; FOODBORNE PATHOGENS; LISTERIA-MONOCYTOGENES; AGGREGATIVE FIMBRIAE; STAINLESS-STEEL; UNITED-STATES	81	11	1871	1879	Salmonella enterica is one of the pathogens that is frequently identified as the cause of fresh produce-related outbreaks. Biofilm formation is a factor that can contribute to pathogen survival on produce surface. The goal of our current research was to investigate the survival of five S. enterica strains representing different serotypes (i.e., Typhimurium, Enteritidis, Daytona, Poona, and Newpor…
Raza, A; Sarwar, Y; Ali, A; Jamil, A; Haque, A; Haque, A	Raza, Abida; Sarwar, Yasra; Ali, Aamir; Jamil, Amer; Haque, Asma; Haque, Abdul	Effect of biofilm formation on the excretion of Salmonella enterica serovar Typhi in feces	2011	10.1016/j.ijid.2011.06.003	http://dx.doi.org/10.1016/j.ijid.2011.06.003	21816646	WebOfScience	Typhoid carriers; Biofilm; Salmonella enterica serovar Typhi	POLYMERASE-CHAIN-REACTION; BACTERIAL BIOFILMS; FEVER; INFECTIONS; RESISTANCE; VIRULENCE; PAKISTAN; BLOOD	15	11	E747	E752	Objectives: We hypothesized that Salmonella enterica serovar Typhi (S. Typhi) with higher biofilm and capsule production capability are more able to survive continuously in typhoid patients/carriers, with subsequent prolonged shedding in feces. Methods: Bacterial cell release from biofilm (produced in vitro and confirmed by specific staining and electron microscopy) and comparative cytotoxicity w…
Romeu, MJ; Rodrigues, D; Azeredo, J	Romeu, Maria Joao; Rodrigues, Diana; Azeredo, Joana	Effect of sub-lethal chemical disinfection on the biofilm forming ability, resistance to antibiotics and expression of virulence genes of Salmonella Enteritidis biofilm-surviving cells	2020	10.1080/08927014.2020.1719077	http://dx.doi.org/10.1080/08927014.2020.1719077	31997643	WebOfScience	Foodborne pathogens; cross-resistance; Salmonella Enteritidis; chemical disinfectants; biofilm; virulence	ENTERICA SEROVAR TYPHIMURIUM; ESCHERICHIA-COLI; PERSISTENCE; FIMBRIAE; CHLORINE; EFFICACY	36	1	101	112	Although disinfection procedures are widely implemented in food environments, bacteria can survive and present increased virulence/resistance. Since little is known about these phenomena regarding biofilms, this study aimed to investigate the effect of chemical disinfection on biofilm-derived cells of Salmonella Enteritidis. Using a reference strain (NCTC 13349) and a food isolate (350), biofilm …
Voss-Rech, D; Ziech, RE; Vaz, CSL; Coldebella, A; Kuchiishi, SS; Balzan, C; Matter, L; Vargas, AC; Botton, SA	Voss-Rech, D.; Ziech, R. E.; Vaz, C. S. L.; Coldebella, A.; Kuchiishi, S. S.; Balzan, C.; Matter, L.; Vargas, A. C.; Botton, S. A.	Association between antimicrobial resistance and biofilm forming ability of Salmonella enterica serotypes from commercial broiler farms in Brazil	2023	10.1080/00071668.2022.2136511	http://dx.doi.org/10.1080/00071668.2022.2136511	36259551	WebOfScience	Salmonella; multidrug resistance; broilers; biofilm; isolation; serotyping	ESCHERICHIA-COLI; STRAINS; SPP.; POULTRY; TEMPERATURE; SLAUGHTER	64	2	224	230	1. This study determined the antimicrobial resistance profile and the biofilm-forming ability of Salmonella enterica strains isolated from commercial broiler houses over a three-year period in southern Brazil.2. Of the 720 drag swabs analysed, 37 (5%) tested positive for non-typhoidal Salmonella spp. and S. Heidelberg was the most frequent serovar.3. Among the antimicrobial resistant strains (83.…
Kadhom, UA; Saleem, AJ; Kareem, AA	Kadhom, Ulaa A.; Saleem, Ali Jaffar; Kareem, Amal A.	The effect of supernatant of Lactobacillus plantarum against Salmonella Typhi biofilm formation	2022	10.47750/pnr.2022.13.S01.88	http://dx.doi.org/10.47750/pnr.2022.13.S01.88		WebOfScience	Biofilm; Salmonella Typhi; Probiotic; anti-biofilm; Lactobacillus plantarum; supernatant.	ACIDOPHILUS; BACTERIA; STRAINS; GROWTH; MILK	13		703	712	Lactic acid bacteria are a safe and healthy alternative to antibiotics that have been attracted in many recent studies Methods: Salmonella. Typhi was diagnosed with the VETIC system, biofilm formation was detected by Congo red method and the microtiterplate method. L. plantarum capsule from (Swanson) company ATCC 53103 was used to obtain L.plantarum life cells. Results: The diagnostic results sho…
Dai, WP; Zhang, YL; Zhang, JF; Xue, CY; Yan, J; Li, X; Zheng, XH; Dong, R; Bai, J; Su, Y; Xie, PH; Zhong, WM; Zhang, HY; Yan, ZB; Zhong, WQ; Song, Y	Dai, Weiping; Zhang, Yuliang; Zhang, Jianfeng; Xue, Chengyu; Yan, Jun; Li, Xin; Zheng, Xiaohua; Dong, Rui; Bai, Jing; Su, Yi; Xie, Pinghui; Zhong, Weiming; Zhang, Hongyang; Yan, Zibo; Zhong, Weiqi; Song, Yu	Analysis of antibiotic-induced drug resistance of Salmonella enteritidis and its biofilm formation mechanism	2021	10.1080/21655979.2021.1988251	http://dx.doi.org/10.1080/21655979.2021.1988251	34637696	WebOfScience	Salmonella enteritidis; drug resistance; biofilm; fluorescence quantitative PCR (FQ PCR); drug resistance gene		12	2	10254	10263	This research was to explore antibiotic-induced drug resistance of Salmonella enteritidis and its biofilm formation mechanism. Kirby-Bauer (K-B) disk method recommended by Clinical and Laboratory Standards Institute (CLSI) was used to test drug sensitivity of Salmonella enteritidis to 16 kinds of antibiotics including ss-lactams, aminoglycosides, quinolones, sulfonamides, chloramphenicols, and te…
Tezel, BU; Akçelik, N; Yüksel, FN; Karatug, NT; Akçelik, M	Tezel, Basar Uymaz; Akcelik, Nefise; Yuksel, Fatma Neslihan; Karatug, Neslihan Taskale; Akcelik, Mustafa	Effects of sub-MIC antibiotic concentrations on biofilm production of Salmonella Infantis	2016	10.1080/13102818.2016.1224981	http://dx.doi.org/10.1080/13102818.2016.1224981		WebOfScience	Salmonella Infantis; antibiotic resistance; biofilm; induction; MIC; sub-MIC	QUINOLONE RESISTANCE; TYPHIMURIUM STRAINS; ENTERICA; CELLULOSE; TEMPERATURE; MECHANISMS; FIMBRIAE; POULTRY; ORIGIN; CURLI	30	6	1184	1191	In the present study, 13 Salmonella Infantis strains, which have been originated from Turkey, were selected due to their clinical and industrial relevance, sufficient biofilm producing capability and multidrug resistance. Although all tested strains were built up of thin pellicle, optimum pellicle formation has occurred at 28 degrees C. All S. Infantis biofilms were categorized as bdar' morphotyp…
Nawaz, S; Khan, MM; Noack, J; Awan, AB; Schiebel, J; Roggenbuck, D; Schierack, P; Sarwar, Y; Ali, A	Nawaz, Shiza; Khan, Muhammad Moman; Noack, Jonas; Awan, Asad Bashir; Schiebel, Juliane; Roggenbuck, Dirk; Schierack, Peter; Sarwar, Yasra; Ali, Aamir	Rapid Detection of Biofilm Formation by Zoonotic Serovars of Salmonella enterica and Avian Pathogenic E. coli Isolates from Poultry	2020	10.29261/pakvetj/2020.066	http://dx.doi.org/10.29261/pakvetj/2020.066		WebOfScience	APEC; Biofilm formation; Salmonella; Video Scan technology	TYPHIMURIUM	40	4	527	530	Biofilms are complex, sessile microbial communities that are problematic in clinical settings due to their association with survival and pathogenicity of bacteria. The biofilm formation supporting conditions for zoonotic serovars of Salmonella and avian pathogenic E. coli (APEC) from poultry have not been well studied yet. Clinical isolates of zoonotic Salmonella and APEC from poultry were evalua…
Dhakal, J; Sharma, CS; Nannapaneni, R; McDaniel, CD; Kim, T; Kiess, A	Dhakal, Janak; Sharma, Chander S.; Nannapaneni, Ramakrishna; McDaniel, Christopher D.; Kim, Taejo; Kiess, Aaron	Effect of Chlorine-Induced Sublethal Oxidative Stress on the Biofilm-Forming Ability of Salmonella at Different Temperatures, Nutrient Conditions, and Substrates	2019	10.4315/0362-028X.JFP-18-119	http://dx.doi.org/10.4315/0362-028X.JFP-18-119	30586327	WebOfScience	Biofilm; Chlorine; Oxidative stress; Plastic; Salmonella; Stainless steel	STAINLESS-STEEL SURFACES; ESCHERICHIA-COLI O157H7; LISTERIA-MONOCYTOGENES; AGGREGATIVE BEHAVIOR; SODIUM-HYPOCHLORITE; TYPHIMURIUM STRAINS; ENTERICA SEROVARS; FREE-ENERGY; ENTERITIDIS; ATTACHMENT	82	1	78	92	The present study was conducted to evaluate the effect of chlorine-induced oxidative stress on biofilm formation by various Salmonella strains on polystyrene and stainless steel (SS) surfaces at three temperatures (30, 25 [room temperature], and 4 degrees C) in tryptic soy broth (TSB) and 1/10 TSB. Fifteen Salmonella strains (six serotypes) were exposed to a sublethal chlorine concentration (150 …
Farahani, RK; Ehsani, P; Ebrahimi-Rad, M; Khaledi, A	Farahani, Reza Khaltabadi; Ehsani, Parastoo; Ebrahimi-Rad, Mina; Khaledi, Azad	Molecular Detection, Virulence Genes, Biofilm Formation, and Antibiotic Resistance of Salmonella enterica Serotype enteritidis Isolated from Poultry and Clinical Samples	2018	10.5812/jjm.69504	http://dx.doi.org/10.5812/jjm.69504		WebOfScience	Antibiotic Resistance; Biofilm Formation; Salmonella enteritidis	SEROVAR ENTERITIDIS; ANTIMICROBIAL RESISTANCE; SURVEILLANCE; OUTBREAKS; SUSCEPTIBILITY; GALLINARUM	11	10			Background: Salmonella spp. is one of the most important zoonotic pathogens transmitting among human and animals. Due to the similarity of antibiotic classes used to treat animals and humans, there is a high risk for emerging the multi-drug resistant (MDR) strains. Objectives: The current study aimed at evaluating molecular detection, virulence genes, biofilm formation, and antibiotic resistance …	e69504
Medrano-Félix, JA; Chaidez, C; Mena, KD; Soto-Galindo, MD; Castro-del Campo, N	Andres Medrano-Felix, Jose; Chaidez, Cristobal; Mena, Kristina D.; del Socorro Soto-Galindo, Maria; Castro-del Campo, Nohelia	Characterization of biofilm formation by Salmonella enterica at the air-liquid interface in aquatic environments	2018	10.1007/s10661-018-6585-7	http://dx.doi.org/10.1007/s10661-018-6585-7	29546664	WebOfScience	Wild type Salmonella strains; Biofilm formation; Air-liquid interface; Morphotype; Abiotic stress	THIN AGGREGATIVE FIMBRIAE; SEROVAR TYPHIMURIUM; RUGOSE PHENOTYPE; DIVERSITY; SURVIVAL; STRAINS; WATER; TEMPERATURE; ATTACHMENT; EXPRESSION	190	4			Survival of bacterial pathogens in different environments is due, in part, to their ability to form biofilms. Four wild-type Salmonella enterica strains, two Oranienburg and two Saintpaul isolated from river water and animal feces, were tested for biofilm formation at the air-liquid interface under stressful conditions (pH and salinity treatments such as pH 3, NaCl 4.5 w/v; pH 7, NaCl 4.5 w/v; pH…	221
Paz-Méndez, AM; Lamas, A; Vázquez, B; Miranda, JM; Cepeda, A; Franco, CM	Maria Paz-Mendez, Alba; Lamas, Alexandre; Vazquez, Beatriz; Manuel Miranda, Jose; Cepeda, Alberto; Manuel Franco, Carlos	Effect of Food Residues in Biofilm Formation on Stainless Steel and Polystyrene Surfaces by Salmonella enterica Strains Isolated from Poultry Houses	2017	10.3390/foods6120106	http://dx.doi.org/10.3390/foods6120106	29186017	WebOfScience	Salmonella; biofilm; morpothypes; stainless steel; food residues; tomato; poultry; milk	LISTERIA-MONOCYTOGENES; MULTISTATE OUTBREAK; GENE-EXPRESSION; TYPHIMURIUM; SEROVAR; CELLULOSE; VIRULENCE; PRODUCE; CAMPYLOBACTER; MORPHOTYPE	6	12			Salmonella spp. is a major food-borne pathogen around the world. The ability of Salmonella to produce biofilm is one of the main obstacles in reducing the prevalence of these bacteria in the food chain. Most of Salmonella biofilm studies found in the literature used laboratory growth media. However, in the food chain, food residues are the principal source of nutrients of Salmonella. In this stud…	106
Merino, L; Trejo, FM; De Antoni, G; Golowczyc, MA	Merino, Lina; Trejo, Fernando M.; De Antoni, Graciela; Golowczyc, Marina A.	Lactobacillus strains inhibit biofilm formation of Salmonella sp. isolates from poultry	2019	10.1016/j.foodres.2019.04.067	http://dx.doi.org/10.1016/j.foodres.2019.04.067	31284975	WebOfScience	Biofilm; Biocontrol; Aggregation; Surface proteins	FOOD-CONTACT SURFACES; LACTIC-ACID BACTERIA; LISTERIA-MONOCYTOGENES; RESISTANCE; ADHESION; GROWTH; SPP.; TEMPERATURE; PATHOGENS; CAPACITY	123		258	265	Lactic acid bacteria (LAB) exert a strong antagonistic activity against many microorganisms including food spoilage organisms and may be used as an alternative to control biofilm formation of pathogens in food industries. The objective of this work was to investigate the ability of fifteen Salmonella strains isolated from poultry environment to form biofilms on different surfaces. In addition, th…
Ali, R; Sadat, A; Younis, G	Ali, Romisaa; Sadat, Asmaa; Younis, Gamal	Salmonella Species Threats in Duck Meat in Egypt: Prevalence and Correlation Between Antimicrobial Resistance and Biofilm Production	2023	10.21608/EJVS.2023.214211.1516	http://dx.doi.org/10.21608/EJVS.2023.214211.1516		WebOfScience	Salmonella; Duck; Multidrug; Resistance; Biofilm	ANTIBIOTIC-RESISTANCE; ESCHERICHIA-COLI; GLOBAL BURDEN; CHICKEN MEAT; IDENTIFICATION; CONTAMINATION; ENTERITIDIS; SEROTYPE; POULTRY; RETAIL	54	6	1131	1142	SALMONELLA is a foodborne, Gram-negative bacterium able to stand the absence of oxygen and cause enteric disease in animals and humans. In addition, it is the main causative agent of most gastrointestinal diseases all over the world. In this study, we aimed to investigate the prevalence of Salmonella spp among duck meat isolated from retail shops in Mansoura city in Egypt in addition to evaluatin…
Avila-Novoa, MG; Guerrero-Medina, PJ; Navarrete-Sahagún, V; Gómez-Olmos, I; Velázquez-Suárez, NY; De la Cruz-Color, L; Gutiérrez-Lomelí, M	Avila-Novoa, Maria-Guadalupe; Guerrero-Medina, Pedro-Javier; Navarrete-Sahagun, Velia; Gomez-Olmos, Itzel; Velazquez-Suarez, Noemi-Yolanda; De la Cruz-Color, Lucia; Gutierrez-Lomeli, Melesio	Biofilm Formation by Multidrug-Resistant Serotypes of Salmonella Isolated from Fresh Products: Effects of Nutritional and Environmental Conditions	2021	10.3390/app11083581	http://dx.doi.org/10.3390/app11083581		WebOfScience	Salmonella; serotypes; biofilm; organic matter; food surface contact		11	8			Salmonella serotypes can develop biofilms in fresh food products. This study focused on determining the antimicrobial resistance profile and the effects of different growth media and environmental conditions on biofilm formation by multidrug-resistant serotypes of Salmonella. All 49.4% of the Salmonella strains (five serotypes) were multidrug resistant. Assessment of the ability to form biofilms …	3581
Kotian, A; Aditya, V; Jazeela, K; Karunasagar, I; Karunasagar, I; Deekshit, VK	Kotian, Akshatha; Aditya, Vankadari; Jazeela, Kadeeja; Karunasagar, Iddya; Karunasagar, Indrani; Deekshit, Vijaya Kumar	Effect of bile on growth and biofilm formation of non-typhoidal salmonella serovars isolated from seafood and poultry	2020	10.1016/j.resmic.2020.06.002	http://dx.doi.org/10.1016/j.resmic.2020.06.002	32569709	WebOfScience	Antimicrobial resistance; Bacterial biofilm; Gut; Antimicrobial agents; Antimicrobial susceptibility; Salmonella spp	ANTIMICROBIAL RESISTANCE; ESCHERICHIA-COLI; RDAR MORPHOTYPE; TYPHIMURIUM; GALLSTONES; GENES; SPP.; EPIDEMIOLOGY; WELTEVREDEN; EXPRESSION	171	5-6	165	173	Bacterial cells adopt various strategies to adapt themselves in diverse environmental conditions. Salmonella is one such bacteria with diverse mechanisms to survive, replicate and infect in wide host range. This study aims at investigating the biofilm-forming ability of multidrug-resistant and sensitive Salmonella serovars on exposure to bile. Antibiogram of all the isolates was determined by dis…
Chakraborty, S; Roychoudhury, P; Samanta, I; Subudhi, PK; Lalhruaipuii; Das, M; De, A; Bandyopadhayay, S; Joardar, SN; Mandal, M; Qureshi, A; Dutta, TK	Chakraborty, S.; Roychoudhury, P.; Samanta, I; Subudhi, P. K.; Lalhruaipuii; Das, M.; De, A.; Bandyopadhayay, S.; Joardar, S. N.; Mandal, M.; Qureshi, A.; Dutta, T. K.	Molecular detection of biofilm, virulence and antimicrobial resistance associated genes of Salmonella serovars isolated from pig and chicken of Mizoram, India	2020	10.18805/ijar.B-3817	http://dx.doi.org/10.18805/ijar.B-3817		WebOfScience	Antimicrobial resistance; Biofilm; Pig; Poultry; Salmonella; Virulence genes	ESCHERICHIA-COLI; ENTERICA; TYPHIMURIUM; STRAINS; AMPLIFICATION; CONTAMINATION; ENTERITIDIS; PREVALENCE; ANIMALS; INVA	54	5	608	613	Salmonella has emerged as one of the most important food-borne pathogens for humans as well as animals and the ability of biofilm formation by these bacteria has further aided their survival in unfavorable environment. Characterization of these biofilm producing bacteria isolated from pigs and chicken may lead to formulation of strategies for prevention and control of Salmonella infections. There…
Malcova, M; Hradecka, H; Karpiskova, R; Rychlik, I	Malcova, M.; Hradecka, H.; Karpiskova, R.; Rychlik, I.	Biofilm formation in field strains of Salmonella enterica serovar Typhimurium:: Identification of a new colony morphology type and the role of SGI1 in biofilm formation	2008	10.1016/j.vetmic.2007.12.006	http://dx.doi.org/10.1016/j.vetmic.2007.12.006	18242887	WebOfScience	biofilm; Salmonella Typhimurium; morphotype; cellulose; curli fimbriae; extracellular polysaccharide; DT104; SGI1	ESCHERICHIA-COLI K-12; AGGREGATIVE BEHAVIOR; GENOMIC ISLAND-1; RDAR MORPHOTYPE; DT104; CELLULOSE; CURLI; RESISTANCE; PROMOTER; FIMBRIAE	129	3-4	360	366	In this study we examined the extent of biofilm formation in field strains of Salmonella enterica serovar Typhimurium (S. Typhimurium), an important foodborne pathogen. Ninety-four field strains of S. Typhimurium were tested for their ability to form biofilm and components contributing to its formation. Most S. Typhimurium strains were highly capable of biofilm formation except for strains of pha…
Schonewille, E; Nesse, LL; Hauck, R; Windhorst, D; Hafez, HM; Vestby, LK	Schonewille, Esther; Nesse, Live L.; Hauck, Ruediger; Windhorst, Daniel; Hafez, Hafez M.; Vestby, Lene K.	Biofilm building capacity of Salmonella enterica strains from the poultry farm environment	2012	10.1111/j.1574-695X.2012.00966.x	http://dx.doi.org/10.1111/j.1574-695X.2012.00966.x	22448648	WebOfScience	biofilm; poultry production; Salmonella enterica; incubation temperature; environmental adaption	ENTERITIDIS; HEAT; DISINFECTANTS; ACID	65	2	360	365	The Biofilm (BF) building capacity of different serotypes of Salmonella enterica derived from the poultry farm environment was investigated. Starting point for the investigation was the question if farm-isolated Salmonella serotypes with high importance for poultry meat and egg production are capable of forming a BF under defined laboratory conditions. Several isolates from different stages of th…
Turki, Y; Mehri, I; Ouzari, H; Khessairi, A; Hassen, A	Turki, Yousra; Mehri, Ines; Ouzari, Hadda; Khessairi, Amel; Hassen, Abdennaceur	Molecular typing, antibiotic resistance, virulence gene and biofilm formation of different Salmonella enterica serotypes	2014	10.2323/jgam.60.123	http://dx.doi.org/10.2323/jgam.60.123	25273985	WebOfScience	antimicrobial resistance; biofilm; ERIC; ITS; Salmonella enterica; virulence gene	SEROVAR TYPHIMURIUM; WASTE-WATER; ESCHERICHIA-COLI; FOOD-BORNE; SLAUGHTERHOUSE; MORPHOTYPE; RETAILERS; AGFD; PCR	60	4	123	130	Salmonella enterica isolates representing commonly isolated serotypes in Tunisia were analyzed using genotyping and phenotyping methods. ERIC and ITS-PCR applied to 48 Salmonella spp. isolates revealed the presence of 12 and 10 different profiles, respectively. The distribution of profiles among serotypes demonstrated the presence of strains showing an identical fingerprinting pattern. All Salmon…
Abdelgwad, ES; Abdel-Fattah, M; Mohamed, MH; Abdel-Atty, NS	Abdelgwad, Eman Shaban; Abdel-Fattah, Medhat; Mohamed, Mohamed Hamdy; Abdel-Atty, Nasser Sayed	Genetic virulence of biofilm-forming Salmonella recovered from chicken sausages and nuggets	2022	10.21161/mjm.221486	http://dx.doi.org/10.21161/mjm.221486		WebOfScience	Salmonella; chicken sausage; nuggets; virulence genes	ESCHERICHIA-COLI; ANTIMICROBIAL SUSCEPTIBILITY; TYPHIMURIUM; MEAT; RESISTANCE; SEROVARS; RAW; IDENTIFICATION; PREVALENCE; SPP.	18	4	437	445	Aims: Salmonella is one of the most common foodborne illnesses worldwide. Poultry meat and products are the main sources of human infection. Therefore, the main objective of the current study was to assess the genetic virulence of biofilm-forming Salmonella isolated from chicken sausage and nuggets. Methodology and results: Isolation of Salmonella was carried out using XLD agar; suspected colonie…
Badie, F; Saffari, M; Moniri, R; Alani, B; Atoof, F; Khorshidi, A; Shayestehpour, M	Badie, Fereshteh; Saffari, Mahmood; Moniri, Rezvan; Alani, Behrang; Atoof, Fatemeh; Khorshidi, Ahmad; Shayestehpour, Mohammad	The combined effect of stressful factors (temperature and pH) on the expression of biofilm, stress, and virulence genes in Salmonella enterica ser. Enteritidis and Typhimurium	2021	10.1007/s00203-021-02435-y	http://dx.doi.org/10.1007/s00203-021-02435-y	34137898	WebOfScience	Biofilm; Salmonella Enteritidis; Salmonella Typhimurium; Temperature; Virulence	MEMBRANE-LIPID COMPOSITION; ACID TOLERANCE RESPONSE; LISTERIA-MONOCYTOGENES; HEAT-STRESS; RESISTANCE; PREVALENCE; POULTRY; CHICKEN; DIVERSITY; EPIDEMIC	203	7	4475	4484	Salmonella enterica is a major food borne pathogen that creates biofilm. Salmonella biofilm formation under different environmental conditions is a public health problem. The present study was aimed to evaluate the combined effects of stressful factors (temperature and pH) on the expression of biofilm, stress, and virulence genes in Salmonella Enteritidis and Salmonella Typhimurium. In this study…
Lianou, A; Koutsoumanis, KP	Lianou, Alexandra; Koutsoumanis, Konstantinos P.	Strain variability of the biofilm-forming ability of Salmonella enterica under various environmental conditions	2012	10.1016/j.ijfoodmicro.2012.10.002	http://dx.doi.org/10.1016/j.ijfoodmicro.2012.10.002	23177057	WebOfScience	Salmonella enteric; Strain variability; Biofilm; Environmental conditions	LISTERIA-MONOCYTOGENES; ESCHERICHIA-COLI; GROWTH-KINETICS; ENTERITIDIS; SEROTYPES; TEMPERATURE; ATTACHMENT; PROMOTER; SURVIVAL; ADHESION	160	2	171	178	The biofilm-forming ability of 60 Salmonella enterica strains was assessed at different pH values (3.8-7.0), NaCl concentrations (0.5-8.0%) and temperatures (4-37 degrees C). A total of 4320 biofilm formation tests (60 strains x 12 different environmental conditions x 6 replicates) were carried out. Biofilm formation was evaluated in tryptone soy broth after 48 h of incubation in polystyrene micr…
Lamas, A; Miranda, JM; Vázquez, B; Cepeda, A; Franco, CM	Lamas, A.; Miranda, J. M.; Vazquez, B.; Cepeda, A.; Franco, C. M.	Biofilm formation, phenotypic production of cellulose and gene expression in Salmonella enterica decrease under anaerobic conditions	2016	10.1016/j.ijfoodmicro.2016.08.043	http://dx.doi.org/10.1016/j.ijfoodmicro.2016.08.043	27592071	WebOfScience	Salmonella; Biofilm; Food safety; Morphotype; Gene expression	CAMPYLOBACTER-JEJUNI; SEROVAR TYPHIMURIUM; ATMOSPHERE; GROWTH; ENVIRONMENTS; SURVIVAL; THYMOL	238		63	67	Salmonella enterica subsp. enterica is one of the main food-borne pathogens. This microorganism-combines an aerobic life outside the host with an anaerobic life within the host. One of the main concerns related to S. enterica is biofilm formation and cellulose production. In this study, biofilm formation, morphotype, cellulose production and transcription of biofilm and quorum sensing-related gen…
Hannan, A; Bajwa, AE; Riaz, S; Arshad, U; Saleem, S; Bajwa, UI	Hannan, Abdul; Bajwa, Asma Ejaz; Riaz, Saira; Arshad, Usman; Saleem, Sidrah; Bajwa, Usama Ijaz	In vitro Salmonella typhi biofilm formation on gallstones and its disruption by Manuka honey	2018			29348094	WebOfScience	Salmonella typhi; Biofilm; Manuka honey; cholesterol gallstones; scanning electron microscope	SURFACES; QUANTIFICATION; IDENTIFICATION; METHYLGLYOXAL; AERUGINOSA; EXPRESSION; GROWTH	31	1	129	135	Biofilm is a complex community of single or different types of microorganisms (bacteria, viruses, fungi, protozoa) attached to a surface and stick to each other through production of extracellular matrix. Salmonella typhi forms biofilm on cholesterol gallstones resulting in carrier state. Once formed, biofilm is difficult to treat. To date cholecystectomy is the only cure for this condition. Manu…
Li, WL; Li, YH; Liu, Y; Shi, XL; Jiang, M; Lin, YM; Qiu, YQ; Zhang, Q; Chen, QC; Zhou, L; Sun, Q; Hu, QH	Li, Wanli; Li, Yinghui; Liu, Yao; Shi, Xiaolu; Jiang, Min; Lin, Yiman; Qiu, Yaqun; Zhang, Qian; Chen, Qiongcheng; Zhou, Li; Sun, Qun; Hu, Qinghua	Clonal Expansion of Biofilm-Forming Salmonella Typhimurium ST34 with Multidrug-Resistance Phenotype in the Southern Coastal Region of China	2017	10.3389/fmicb.2017.02090	http://dx.doi.org/10.3389/fmicb.2017.02090	29163392	WebOfScience	Salmonella Typhimurium; antibiotic resistance; biofilm; genetic diversity; ST34	ANTIMICROBIAL RESISTANCE; BETA-LACTAMASES; ABILITY	8				To disclose the antibiotics susceptibility and wide adaptability of commonly occurring genotypes of Salmonella Typhimurium, the antibiotic resistance and biofilm formation of different multi-locus sequence typing (MLST) types of a collection of 240 S. Typhimurium isolates (33 food and 207 clinical ones) during 2010-2014 in Shenzhen were analyzed. Among these strains, 167 was ST34 (69.58%), and 57…	2090
Dimakopoulou-Papazoglou, D; Lianou, A; Koutsoumanis, KP	Dimakopoulou-Papazoglou, Dafni; Lianou, Alexandra; Koutsoumanis, Konstantinos P.	Modelling biofilm formation of Salmonella enterica ser. Newport as a function of pH and water activity	2016	10.1016/j.fm.2015.09.002	http://dx.doi.org/10.1016/j.fm.2015.09.002	26678133	WebOfScience	Salmonella enterica; Biofilm formation; Modelling; pH; Water activity	LISTERIA-MONOCYTOGENES; ESCHERICHIA-COLI; GROWTH LIMITS; TEMPERATURE; VARIABILITY; ENTERITIDIS; BOUNDARIES; INTERFACE; DESCRIBE; PROMOTER	53		76	81	The effect of pH and water activity (a(w)) on the formation of biofilm by Salmonella enterica ser. Newport, previously identified as a strong biofilm producer, was assessed. Biofilm formation was evaluated in tryptone soy broth at 37 degrees C and at different combinations of pH (3.3-7.8) and a(w) (0.894-0.997). In total, 540 biofilm formation tests in 108 pH and aw combinations were carried out …
Cwiek, K; Korzekwa, K; Tabis, A; Bania, J; Bugla-Ploskonska, G; Wieliczko, A	Cwiek, Katarzyna; Korzekwa, Kamila; Tabis, Aleksandra; Bania, Jacek; Bugla-Ploskonska, Gabriela; Wieliczko, Alina	Antimicrobial Resistance and Biofilm Formation Capacity of Salmonella enterica Serovar Enteritidis Strains Isolated from Poultry and Humans in Poland	2020	10.3390/pathogens9080643	http://dx.doi.org/10.3390/pathogens9080643	32784631	WebOfScience	Salmonella Enteritidis; antimicrobial resistance; biofilm	MEDIATED COLISTIN RESISTANCE; QUINOLONE RESISTANCE; MOLECULAR CHARACTERIZATION; GENETIC DIVERSITY; UNITED-STATES; RETAIL MEAT; SPP.; FOOD; PREVALENCE; TYPHIMURIUM	9	8			Salmonella entericaser. Enteritidis (S. entericaser. Enteritidis) is the most frequently detected serovar in human salmonellosis, and its ability to produce a biofilm and the risk of transmission from animals and food of animal origin to humans are significant. The main aim of the present work was to compareS. entericaser. Enteritidis strains isolated from poultry and human feces in terms of resi…	643
Bialucha, A; Gospodarek-Komkowska, E; Kwiecinska-Piróg, J; Skowron, K	Bialucha, Agata; Gospodarek-Komkowska, Eugenia; Kwiecinska-Pirog, Joanna; Skowron, Krzysztof	Influence of Selected Factors on Biofilm Formation by Salmonella enterica Strains	2021	10.3390/microorganisms9010043	http://dx.doi.org/10.3390/microorganisms9010043	33375734	WebOfScience	Salmonella spp; biofilm; glucose; bile; sub-MIC; ampicillin		9	1			Biofilm formed by S. enterica on the surface of gallstones or biomaterials promotes the development and spread of chronic infection. The aim of the study was to assess biofilm formation on the surface of polystyrene depending on nutritional conditions and the effect of 0.5, 1.0, and 2.0% glucose and 3.0% bile and sub-inhibitory concentrations of ampicillin on biofilm formation of S. enterica. Six…	43
Abeysundara, PD; Dhowlaghar, N; Nannapaneni, R; Schilling, MW; Mahmoud, B; Sharma, CS; Ma, DP	Abeysundara, Piumi De Abrew; Dhowlaghar, Nitin; Nannapaneni, Ramakrishna; Schilling, Mark W.; Mahmoud, Barakat; Sharma, Chander S.; Ma, Din-Pow	Salmonella enterica growth and biofilm formation in flesh and peel cantaloupe extracts on four food-contact surfaces	2018	10.1016/j.ijfoodmicro.2018.04.042	http://dx.doi.org/10.1016/j.ijfoodmicro.2018.04.042	29763755	WebOfScience	Salmonella; Biofilm formation; Cantaloupe extracts; Food-contact surfaces	ESCHERICHIA-COLI O157H7; LISTERIA-MONOCYTOGENES; STAINLESS-STEEL; UNITED-STATES; TYPHIMURIUM; INFECTIONS; SPP.; COLONIZATION; ENTERITIDIS; TEMPERATURE	280		17	26	Salmonella enterica is responsible for the highest number of foodborne disease outbreaks pertaining to cantaloupe industry. The objective of this study was to examine the growth and biofilm formation by outbreak strains of S. enterica ser. Poona (S. Poona), S. enterica ser. Stanley (S. Stanley) and S. enterica ser. Montevideo (S. Montevideo) on different food-contact processing surfaces in cantal…
Kim, YK; Roy, PK; Ashrafudoulla, M; Nahar, S; Toushik, SH; Hossain, MI; Mizan, MFR; Park, SH; Ha, SD	Kim, Yu Kyung; Roy, Pantu Kumar; Ashrafudoulla, Md; Nahar, Shamsun; Toushik, Sazzad Hossen; Hossain, Md Iqbal; Mizan, Md Furkanur Rahaman; Park, Si Hong; Ha, Sang -Do	Antibiofilm effects of quercetin against Salmonella enterica biofilm formation and virulence, stress response, and quorum-sensing gene expression	2022	10.1016/j.foodcont.2022.108964	http://dx.doi.org/10.1016/j.foodcont.2022.108964		WebOfScience	Salmonella enterica; Quercetin; Biofilm; Food contact surfaces; Chicken skin; Gene expression	FOOD-CONTACT SURFACES; PSEUDOMONAS-AERUGINOSA; LISTERIA-MONOCYTOGENES; STAINLESS-STEEL; INHIBITION; PHENOTYPES; RESISTANCE; BACTERIA; MOTILITY; INVASION	137				Salmonellosis is a prevalent food poisoning disease caused by Salmonella spp. that affects millions of people throughout the world. Contamination of chicken meat and processing equipment with Salmonella is a major issue in the food industry. Therefore, it is necessary to study not only food but also food contact surfaces [plastic (PLA) and rubber gloves (RG)] that can cause cross-contamination du…	108964
Wang, HH; Ye, KP; Zhang, QQ; Dong, Y; Xu, XL; Zhou, GH	Wang, Hu-Hu; Ye, Ke-Ping; Zhang, Qiu-Qin; Dong, Yang; Xu, Xing-Lian; Zhou, Guang-Hong	Biofilm formation of meat-borne Salmonella enterica and inhibition by the cell-free supernatant from Pseudomonas aeruginosa	2013	10.1016/j.foodcont.2013.01.047	http://dx.doi.org/10.1016/j.foodcont.2013.01.047		WebOfScience	Salmonella enterica; Biofilm; Cell hydrophobicity; Cell-free supernatant; Inhibition	LISTERIA-MONOCYTOGENES STRAINS; SURFACE-PROPERTIES; ATTACHMENT; AUTOINDUCERS; TYPHIMURIUM; SURVIVAL; SEROVARS; POULTRY; ANALOGS; PROTEIN	32	2	650	658	Using polystyrene surfaces for attachment, we evaluated biofilm formation and cell surface hydrophobicities of 17 Salmonella enterica strains (belonging to 9 different serovars), and further assessed the effect of cell-free culture supernatants (CFS) from Pseudomonas aeruginosa (containing acylated homoserine lactones (AHLs)), on the growth and biofilm development of S. enterica. The results indi…
Lamas, A; Regal, P; Vázquez, B; Miranda, JM; Cepeda, A; Franco, CM	Lamas, Alexandre; Regal, Patricia; Vazquez, Beatriz; Manuel Miranda, Jose; Cepeda, Alberto; Manuel Franco, Carlos	Influence of milk, chicken residues and oxygen levels on biofilm formation on stainless steel, gene expression and small RNAs in Salmonella enterica	2018	10.1016/j.foodcont.2018.02.023	http://dx.doi.org/10.1016/j.foodcont.2018.02.023		WebOfScience	Salmonella; Biofilm; Stainless steel; Poultry; Milk; Small RNA	QUORUM SENSING SIGNALS; SEROVAR TYPHIMURIUM; LISTERIA-MONOCYTOGENES; SOLUBLE-RNA; ENTERITIDIS; VIRULENCE; CAMPYLOBACTER; CELLULOSE; GROWTH; JUICE	90		1	9	Salmonella spp. are highly versatile foodborne pathogens as they can adapt and shift from the aerobic environment outside the host to the anaerobic environment inside the host through changes in gene expression. These changes can be mediated by small RNAs (sRNAs), a class of post-transcriptional regulators that can modulate diverse functions from biofllm formation to motility and virulence. In th…
da Silva, CF; Gehlen, SS; Webber, B; Diedrich, LN; Pilotto, F; dos Santos, LR; Tondo, EC; do Nascimento, VP; Rodrigues, LB	da Silva, Carla Ferreira; Gehlen, Sara Souza; Webber, Bruna; Diedrich, Luisa Neukamp; Pilotto, Fernando; dos Santos, Luciana Ruschel; Tondo, Eduardo Cesar; do Nascimento, Vladimir Pinheiro; Rodrigues, Laura Beatriz	Biofilm Former Salmonella Enteritidis are Multiresistant to Antibiotics	2014				WebOfScience	Salmonella Enteritidis; biofilms; multidrug resistance; antimicrobials; sanitizers	ANTIMICROBIAL RESISTANCE; SURFACES; FOOD; SPP.	42				Background: The Salmonella Enteritidis is one of the most isolated pathogens in outbreaks of foodborne illness, which can occur due to various factors such as cooking temperature, inadequate storage and cross-contamination. The choice of the appropriate disinfectant in food industries is essential to prevent the spread of contamination and control of biofilms on surfaces. It is also extremely imp…
Obe, T; Richards, AK; Shariat, NW	Obe, Tomi; Richards, Amber K.; Shariat, Nikki W.	Differences in biofilm formation of Salmonella serovars on two surfaces under two temperature conditions	2022	10.1111/jam.15381	http://dx.doi.org/10.1111/jam.15381	34821433	WebOfScience	biofilms; food contact surface; pathogen; poultry processing; Salmonella	POULTRY-PROCESSING EQUIPMENT; FOOD-CONTACT SURFACES; STAINLESS-STEEL; LISTERIA-MONOCYTOGENES; ANTIBIOTIC-RESISTANCE; ESCHERICHIA-COLI; FORMING ABILITY; CRISPR-MVLST; ENTERICA; TYPHIMURIUM	132	3	2410	2420	Aims Salmonella is extremely diverse, with >2500 serovars that are genetically and phenotypically diverse. The aim of this study was to build a collection of Salmonella isolates that are genetically diverse and to evaluate their ability to form biofilm under different conditions relevant to a processing environment. Methods and Results Twenty Salmonella isolates representative of 10 serovars were…
Olubisose, ET; Ajayi, A; Adeleye, AI; Smith, SI	Olubisose, Elizabeth Tolulope; Ajayi, Abraham; Adeleye, Adeyemi Isaac; Smith, Stella Ifeanyi	Molecular and phenotypic characterization of efflux pump and biofilm in multi-drug resistant non-typhoidal Salmonella Serovars isolated from food animals and handlers in Lagos Nigeria	2021	10.1186/s42522-021-00035-w	http://dx.doi.org/10.1186/s42522-021-00035-w	33829140	WebOfScience	Efflux pump; Biofilm; Antibiotics; Multidrug resistance; Salmonella	SAMPLES; GENES	3	1			Background Multidrug resistance efflux pumps and biofilm formation are mechanisms by which bacteria can evade the actions of many antimicrobials. Antibiotic resistant non-typhoidal Salmonella serovars have become wide spread causing infections that result in high morbidity and mortality globally. The aim of this study was to evaluate the efflux pump activity and biofilm forming capability of mult…	2
Arteaga, V; Lamas, A; Regal, P; Vázquez, B; Miranda, JM; Cepeda, A; Franco, CM	Arteaga, Vicente; Lamas, Alexandre; Regal, Patricia; Vazquez, Beatriz; Manuel Miranda, Jose; Cepeda, Alberto; Manuel Franco, Carlos	Antimicrobial activity of apitoxin from Apis mellifera in Salmonella enterica strains isolated from poultry and its effects on motility, biofilm formation and gene expression	2019	10.1016/j.micpath.2019.103771	http://dx.doi.org/10.1016/j.micpath.2019.103771	31580958	WebOfScience	Salmonella; Antimicrobial activity; Biofilm; Motility; Apitoxin; Bee; Gene expression	SEROVAR TYPHIMURIUM; SMALL RNAS; MELITTIN; PEPTIDES; ANTIBACTERIAL; INHIBITION; RESISTANCE; VIRULENCE; COLISTIN; PROTEIN	137				Salmonella is a major global food-borne pathogen. One of the main concerns related to Salmonella and other foodborne pathogens is their capacity to acquire antimicrobial resistance and produce biofilms. Due to the increased resistance to common antimicrobials used to treat livestock animals and human infections, the discovery of new antimicrobial substances is one of the main challenges in microb…	103771
Bhowmick, PP; Devegowda, D; Ruwandeepika, HAD; Fuchs, TM; Srikumar, S; Karunasagar, I; Karunasagar, I	Bhowmick, Patit Paban; Devegowda, Devananda; Ruwandeepika, H. A. Darshanee; Fuchs, Thilo M.; Srikumar, Shabarinath; Karunasagar, Iddya; Karunasagar, Indrani	gcpA (stm1987) is critical for cellulose production and biofilm formation on polystyrene surface by Salmonella enterica serovar Weltevreden in both high and low nutrient medium	2011	10.1016/j.micpath.2010.12.002	http://dx.doi.org/10.1016/j.micpath.2010.12.002	21147214	WebOfScience	Salmonella; Biofilm; Cellulose; Polystyrene; csgD; adrA; gcpA	ESCHERICHIA-COLI; LISTERIA-MONOCYTOGENES; STAINLESS-STEEL; AGGREGATIVE BEHAVIOR; ACETOBACTER-XYLINUM; GENE-EXPRESSION; CONGO-RED; TYPHIMURIUM; CURLI; BIOSYNTHESIS	50	2	114	122	Biofilm formation by Salmonella is a serious concern in the food-processing industry and the persistence of the organism in biofilms becomes a constant source of contamination. Since there is zero tolerance for Salmonella in foods, it is important to understand the mechanism of biofilm formation and to prevent the formation. Therefore, this study aimed at investigating the biofilm-forming ability…
Surya, T; Jeyasekaran, G; Shakila, RJ; Sivaraman, B; Shalini, R; Sundhar, S; Arisekar, U	Surya, Thamizhselvan; Jeyasekaran, Geevaretnam; Shakila, Robinson Jeya; Sivaraman, Balasubramanian; Shalini, Rajendran; Sundhar, Shanmugam; Arisekar, Ulaganathan	Prevalence of biofilm forming Salmonella in different seafood contact surfaces of fishing boats, fish landing centres, fish markets and seafood processing plants	2022	10.1016/j.marpolbul.2022.114285	http://dx.doi.org/10.1016/j.marpolbul.2022.114285	36327929	WebOfScience	Salmonella; Biofilm formation; Seafood contact surfaces; Seasonal prevalence; gcpA gene; Invasive invA gene	LISTERIA-MONOCYTOGENES; STAINLESS-STEEL; TYPHIMURIUM; ENTERITIDIS; ATTACHMENT; SPP.; ENVIRONMENTS; SENSITIVITY; RESISTANCE; SEROTYPES	185				The prevalence of biofilm forming Salmonella on different seafood contact surfaces was investigated. Out of 384 swab samples, 16.14 % and 1 % were confirmed biochemically and molecularly as Salmonella respectively. One out of four isolates was from the boat deck, and three were from the seafood processing plant. Salmonella was more prevalent in January, June, and September months. Different assay…	114285
Manafi, L; Aliakbarlu, J; Saei, HD	Manafi, Leila; Aliakbarlu, Javad; Saei, Habib Dastmalchi	Antibiotic resistance and biofilm formation ability of Salmonella serotypes isolated from beef, mutton, and meat contact surfaces at retail	2020	10.1111/1750-3841.15335	http://dx.doi.org/10.1111/1750-3841.15335	32671849	WebOfScience	antibiotic resistance; biofilm; beef; mutton; surfaces; Salmonella	ANTIMICROBIAL RESISTANCE; ENTERICA SEROVAR; MOLECULAR CHARACTERIZATION; PROCESSING ENVIRONMENT; PREVALENCE; PRODUCTS; POULTRY; VARIABILITY; MARKETS; SAMPLES	85	8	2516	2522	In this study,Salmonellaisolates recovered from meat (beef and mutton) and meat contact surfaces at retail were investigated to determine their serotype, antibiotic resistance, and biofilm formation ability.Salmonellawas found in 29 (24.17%) samples out of 120 samples including 14/50 (28%) of beef, 10/40 (25%) of mutton, and 5/30 (16.67%) of meat contact surfaces. Seven isolates were identified a…
Chen, WY; Xu, ZH; Li, CC; Wang, C; Wang, M; Liang, JZ; Wei, P	Chen, Wenyan; Xu, Ziheng; Li, Changcheng; Wang, Can; Wang, Min; Liang, Jingzhen; Wei, Ping	Investigation of biofilm formation and the associated genes in multidrug-resistant Salmonella pullorum in China (2018-2022)	2023	10.3389/fvets.2023.1248584	http://dx.doi.org/10.3389/fvets.2023.1248584	37720478	WebOfScience	Salmonella pullorum; biofilm; multidrug resistance; minimal biofilm eradication concentration; optimal biofilm formation condition	SUSCEPTIBILITY; PERSISTENCE; COLI	10				The study explored the biofilm (BF) formation capacity, BF-related gene profiles, and the trends in antimicrobial resistance (AMR) of Salmonella pullorum(SP) strains over several years. A total of 627 SP strains were isolated from 4,540 samples collected from chicken farms in Guangxi, China during 2018-2022. The BF-forming capacity of these isolates was assessed using crystal violet staining, and…	1248584
Yang, YS; Miks-Krajnik, M; Zheng, QW; Lee, SB; Lee, SC; Yuk, HG	Yang, Yishan; Miks-Krajnik, Marta; Zheng, Qianwang; Lee, Sang-Bong; Lee, Seung-Cheol; Yuk, Hyun-Gyun	Biofilm formation of Salmonella Enteritidis under food-related environmental stress conditions and its subsequent resistance to chlorine treatment	2016	10.1016/j.fm.2015.10.010	http://dx.doi.org/10.1016/j.fm.2015.10.010		WebOfScience	Salmonella Enteritidis; Environmental stress; Biofilm formation; Chlorine resistance; Cellulose production	LISTERIA-MONOCYTOGENES; STAINLESS-STEEL; ENTERICA; CELLULOSE	54		98	105	This study determined the effects of temperature (4 and 25 degrees C), pH (5.3, 7.3, and 8.3), and nutrient availability (TSB and 20 times diluted TSB (1/20 TSB)) on Salmonella Enteritidis biofilm formation and its resistance to chlorine treatment (pH 6.8, 50 ppm for 1 min). The results showed that biofilm density was significantly higher (P < 0.05) at 25 degrees C or in 1/20 TSB, regardless of p…
Majtán, J; Majtánová, L; Xu, M; Majtán, V	Majtan, J.; Majtanova, L.; Xu, M.; Majtan, V.	In vitro effect of subinhibitory concentrations of antibiotics on biofilm formation by clinical strains of Salmonella enterica serovar Typhimurium isolated in Slovakia	2008	10.1111/j.1365-2672.2007.03653.x	http://dx.doi.org/10.1111/j.1365-2672.2007.03653.x	18028358	WebOfScience	antibiotic; biofilm formation; exopolysaccharide; Salmonella Typhimurium; subinhibitory concentration	PSEUDOMONAS-AERUGINOSA; MULTIDRUG-RESISTANT; MICROORGANISMS; CIPROFLOXACIN; MODULATION; ADHERENCE; CELLULOSE; SUGARS; CELLS; DT104	104	5	1294	1301	Aims: In this study, we examined the biofilm formation of 75 Salmonella enterica serovar Typhimurium (Salm. Typhimurium) human clinical isolates and the effect of subinhibitory concentrations (sub-MICs) of gentamicin, ciprofloxacin and cefotaxime on biofilm formation and exopolysaccharides (EPS) production. Methods and Results: Quantification of biofilm formation and EPS production were carried o…
Patel, J; Sharma, M	Patel, Jitendra; Sharma, Manan	Differences in attachment of Salmonella enterica serovars to cabbage and lettuce leaves	2010	10.1016/j.ijfoodmicro.2010.02.005	http://dx.doi.org/10.1016/j.ijfoodmicro.2010.02.005	20226552	WebOfScience	Salmonella; Produce; Attachment; Lettuce; Cabbage; Biofilm	ESCHERICHIA-COLI O157-H7; LISTERIA-MONOCYTOGENES; BIOFILM FORMATION; HUMAN PATHOGENS; SURFACE-CHARGE; HYDROPHOBICITY; COLONIZATION; TEMPERATURE; OUTBREAKS; SURVIVAL	139	1-2	41	47	This study investigated the ability of five Salmonella enterica serovars to attach to and colonize intact and cut lettuce (Iceberg, Romaine) and cabbage surfaces. Biofilm formation and attachment of Salmonella serovars to intact and cut leaves were determined. Populations of loosely and strongly attached Salmonella were obtained to calculate the attachment strength (S-R). Biofilm formation, as de…
Gong, C; Jiang, XP	Gong, Chao; Jiang, Xiuping	Characterizing Salmonella Contamination in Two Rendering Processing Plants	2017	10.4315/0362-028X.JFP-16-210	http://dx.doi.org/10.4315/0362-028X.JFP-16-210	28221971	WebOfScience	Biofilm; Cross-contamination; Rendering processing environment; Salmonella	BIOFILM-FORMATION; ANIMAL FEED; RETROSPECTIVE ANALYSIS; ENVIRONMENT; SURVIVAL; PREVALENCE; SURFACES; SEROTYPE; MEALS	80	2	265	270	A microbiological investigation on Salmonella contamination was conducted in two U.S. rendering plants to investigate the potential cross-contamination of Salmonella in the rendering processing environment. Sampling locations were predetermined at the areas where Salmonella contamination may potentially occur, including raw materials receiving, crax (rendered materials before grinding process) gr…
Cabarkapa, I; Colovic, R; Duragic, O; Popovic, S; Kokic, B; Milanov, D; Pezo, L	Cabarkapa, Ivana; Colovic, Radmilo; Duragic, Olivera; Popovic, Sanja; Kokic, Bojana; Milanov, Dubravka; Pezo, Lato	Anti-biofilm activities of essential oils rich in carvacrol and thymol against Salmonella Enteritidis	2019	10.1080/08927014.2019.1610169	http://dx.doi.org/10.1080/08927014.2019.1610169	31088182	WebOfScience	Biofilm; essential oil; antimicrobial and antibiofilm activity	MINIMUM INHIBITORY CONCENTRATION; ANTIBACTERIAL ACTIVITY; ANTIMICROBIAL ACTIVITY; STAPHYLOCOCCUS-AUREUS; FORMING ABILITY; FOOD-INDUSTRY; ENTERICA; RESISTANCE; MECHANISMS; RESAZURIN	35	3	361	375	The aim of the present study was to determine the bioactive compounds in four essential oils (EO's) from Origanum heracleoticum, Origanum vulgare, Thymus vulgaris and Thymus serpyllum and to assess their antimicrobial and anti-biofilm activity against Salmonella Enteritidis. Strains were previously characterized depending on the expression of the extracellular matrix components cellulose and curl…
Márquez, MLF; Burgos, MJG; Pulido, RP; Gálvez, A; López, RL	Fernandez Marquez, Maria Luisa; Grande Burgos, Maria Jose; Perez Pulido, Ruben; Galvez, Antonio; Lucas Lopez, Rosario	Correlations among Resistances to Different Antimicrobial Compounds in Salmonella Strains from Hen Eggshells	2018	10.4315/0362-028X.JFP-17-200	http://dx.doi.org/10.4315/0362-028X.JFP-17-200	29315029	WebOfScience	Biofilm; Eggs; Polymyxin; Preservatives; Salmonella	ESSENTIAL OILS; GROWTH-PERFORMANCE; BIOFILM FORMATION; SHELL EGGS; ENTERICA; ENTERITIDIS; INACTIVATION; BIOCIDES; POULTRY; SPP.	81	2	178	185	Persistence of antibiotic-resistant Salmonella in the food chain may depend on strain tolerance to other antimicrobials and also on biofilm formation capacity. Yet, there is limited information on sensitivity of antibiotic-resistant Salmonella to other antimicrobials, such as phenolic compounds, chemical preservatives, or antimicrobial peptides. This study aimed at correlating antimicrobial resis…
Kassalia, ME; Chorianopoulos, N; Nychas, GJ; Pavlatou, EA	Kassalia, Maria-Emmanouela; Chorianopoulos, Nikos; Nychas, George-John; Pavlatou, Evangelia A.	Investigation of the Photoinduced Antimicrobial Properties of N-Doped TiO2 Nanoparticles under Visible-Light Irradiation on Salmonella Typhimurium Biofilm	2023	10.3390/app13074498	http://dx.doi.org/10.3390/app13074498		WebOfScience	TiO2 nanoparticles; N-doped; sol-gel method; photocatalytic test; visible-light irradiation; antimicrobial; antibacterial; Salmonella; biofilm	STAINLESS-STEEL; ANTIBACTERIAL PROPERTIES; PHOTOCATALYTIC ACTIVITY; STAPHYLOCOCCUS-AUREUS; DEGRADATION; RESISTANCE; SURFACES; METAL	13	7			The aim of the present study was to investigate the photoinduced properties of nitrogen-doped titanium dioxide (N-TiO2) against the Salmonella ser. Typhimurium bacterial biofilm, under visible-light irradiation. The capability of N-TiO2 nanoparticles working as multipurpose materials with antimicrobial applications, as well as environmental ones, was therefore investigated. The sol-gel method was…	4498
Er, B; Demirhan, B; Onurdag, FK; Özgacar, SÖ; Öktem, AB	Er, Buket; Demirhan, Burak; Onurdag, Fatma Kaynak; Ozgacar, Selda Ozgen; Oktem, Aysel Bayhan	Antimicrobial and antibiofilm effects of selected food preservatives against Salmonella spp. isolated from chicken samples	2014	10.3382/ps.2013-03404	http://dx.doi.org/10.3382/ps.2013-03404	24604864	WebOfScience	biofilm; Salmonella spp.; food preservative; antimicrobial; antibiofilm	BIOFILM FORMATION; COMPARATIVE SUSCEPTIBILITY; RESISTANCE; PRODUCTS; ENTERICA; ASSAY; ACID	93	3	695	701	Salmonella spp. are widespread foodborne pathogens that contaminate egg and poultry meats. Attachment, colonization, as well as biofilm formation capacity of Salmonella spp. on food and contact surfaces of food may cause continuous contamination. Biofilm may play a crucial role in the survival of salmonellae under unfavorable environmental conditions, such as in animal slaughterhouses and process…
Farahani, RK; Ebrahimi-Rad, M; Shahrokhi, N; Farahani, AHK; Ghafouri, SA; Rezaei, M; Gharibzadeh, S; Langeroudi, AG; Ehsani, P	Farahani, Reza Khaltabadi; Ebrahimi-Rad, Mina; Shahrokhi, Nader; Farahani, Amir Hossien Khaltabadi; Ghafouri, Seyed Ali; Rezaei, Maryam; Gharibzadeh, Safoora; Langeroudi, Arash Ghalyanchi; Ehsani, Parastoo	High prevalence of antibiotic resistance and biofilm formation in Salmonella Gallinarum	2023			37941876	WebOfScience	Salmonella; Poultry disease; Antibiotic resistance	BIOVARS GALLINARUM; PULLORUM; POULTRY; GENE; IDENTIFICATION; ENTERITIDIS; MEAT; PCR; DIFFERENTIATION; SUSCEPTIBILITY	15	5	631	641	Background and Objectives: Antibiotic resistance is an indicator of the passively acquired and circulating resistance genes. Salmonella Gallinarum significantly affects the poultry food industry. The present study is the first study of the S. Gallinarum biofilm in Iran, which is focused on the characterization of the S. Gallinarum serovars and their acquired antibiotic resistance genes circulatin…
Silva, PLAPA; Goulart, LR; Reis, TFM; Mendonça, EP; Melo, RT; Penha, VAS; Peres, PABM; Hoepers, PG; Beletti, ME; Fonseca, BB	Silva, Paula L. A. P. A.; Goulart, Luiz Ricardo; Reis, Thais F. M.; Mendonca, Eliane P.; Melo, Roberta T.; Penha, Victor A. S.; Peres, Phelipe A. B. M.; Hoepers, Patricia G.; Beletti, Marcelo E.; Fonseca, Belchiolina B.	Biofilm Formation in Different Salmonella Serotypes Isolated from Poultry	2019	10.1007/s00284-018-1599-5	http://dx.doi.org/10.1007/s00284-018-1599-5	30560366	WebOfScience		SEQUENCE; GENE; COLI	76	1	124	129	Little is known about Salmonella biofilm assembly, making the prevention of the disease a challenge in the poultry production chain. The objective of the present study was then to evaluate biofilm formation from different serotypes of Salmonella spp. in both polystyrene plates and eggshells. Salmonella Gallinarum and S. Minnesota were both classified as producers of biofilms of moderate intensity…
Shastry, RP; Ghate, SD; Banerjee, S; Yakshitha, PH	Shastry, Rajesh P.; Ghate, Sudeep D.; Banerjee, Shukla; Yakshitha, P. H.	Culture dependent and independent detection of multiple extended beta-lactamase producing and biofilm forming Salmonella species from leafy vegetables	2021	10.1016/j.bcab.2021.102202	http://dx.doi.org/10.1016/j.bcab.2021.102202		WebOfScience	Salmonella; ESBLs; Leafy vegetables; Biofilm; Virulence	AMPC-PRODUCING ENTEROBACTERIACEAE; NONTYPHOIDAL SALMONELLA; ANTIBIOTIC-RESISTANCE; ESCHERICHIA-COLI; ANTIMICROBIAL RESISTANCE; CHICKEN MEAT; SPECTRUM; PREVALENCE; GENES; EPIDEMIOLOGY	38				The current study aimed to determine the presence of extended-spectrum beta-lactamase (ESBL) producing Salmonella species isolated from green leafy vegetables in coastal India through a rapid culture-independent method. Salmonella sp. from leaf samples were preliminarily screened for the presence of ESBL genes such as blaCTX-M, blaSHV, blaTEM and blaOXA. The multidrug resistance pattern was deter…	102202
Manafi, L; Aliakbarlu, J; Saei, HD	Manafi, Leila; Aliakbarlu, Javad; Saei, Habib Dastmalchi	Susceptibility of Salmonella serotypes isolated from meat and meat contact surfaces to thermal, acidic, and alkaline treatments and disinfectants	2023	10.1002/fsn3.3221	http://dx.doi.org/10.1002/fsn3.3221	37051333	WebOfScience	acidic; antibiotic; biofilm; disinfectant; Salmonella; thermal	ESCHERICHIA-COLI O157H7; LACTIC-ACID; LISTERIA-MONOCYTOGENES; STAPHYLOCOCCUS-AUREUS; BIOFILM; TYPHIMURIUM; ENTERITIDIS; RESISTANCE; BEEF; BACTERIA	11	4	1882	1890	The present study was conducted to evaluate the response of 29 Salmonella isolates to exposure to thermal (60 degrees C for 2 min), acidic (pH 2.9 for 30 min), and alkaline (pH 11 for 60 min) treatments and investigate the susceptibility of the isolates and their biofilms to disinfectants. The reductions of Salmonella isolates populations subjected to each treatment were analyzed according to the…
Zhou, XJ; Li, MY; Xu, L; Shi, CL; Shi, XM	Zhou, Xiujuan; Li, Meiya; Xu, Li; Shi, Chunlei; Shi, Xianming	Characterization of Antibiotic Resistance Genes, Plasmids, Biofilm Formation, and In Vitro Invasion Capacity of Salmonella Enteritidis Isolates from Children with Gastroenteritis	2019	10.1089/mdr.2018.0421	http://dx.doi.org/10.1089/mdr.2018.0421	31120391	WebOfScience	Salmonella Enteritidis; antibiotic resistance genes; plasmids; biofilm; Caco2 invasion	ANTIMICROBIAL RESISTANCE; ESCHERICHIA-COLI; TYPHIMURIUM; MULTIPLE; SUSCEPTIBILITY; EXPRESSION	25	8	1191	1198	Objectives: The primary aim of this study was to investigate the presence of antibiotic resistance genes (ARGs) and plasmid replicon types for 75 multidrug-resistant (MDR) Salmonella Enteritidis isolates from children with gastroenteritis. We also evaluated the association among biofilm formation, in vitro invasion capacity, and antibiotic resistance phenotypes. Materials and Methods: Twenty-two …
O'Leary, D; Mc Cabe, EM; McCusker, MP; Martins, M; Fanning, S; Duffy, G	O'Leary, Denis; Mc Cabe, Evonne M.; McCusker, Matthew P.; Martins, Marta; Fanning, Seamus; Duffy, Geraldine	Microbiological study of biofilm formation in isolates of Salmonella enterica Typhimurium DT104 and DT104b cultured from the modern pork chain	2013	10.1016/j.ijfoodmicro.2012.11.021	http://dx.doi.org/10.1016/j.ijfoodmicro.2012.11.021	23266499	WebOfScience	Biofilms; Salmonella Typhimurium DT104; Phenotypic characterisation	THIN AGGREGATIVE FIMBRIAE; AIR-LIQUID INTERFACE; SEROVAR TYPHIMURIUM; SEROTYPE TYPHIMURIUM; MULTIDRUG-RESISTANT; GENOMIC ISLAND-1; ANTIMICROBIAL RESISTANCE; RUGOSE PHENOTYPE; STAINLESS-STEEL; CELLULOSE	161	1	36	43	The purpose of this study was to characterise 172 Salmonella Typhimurium isolates taken from the pork chain for their biofilm forming abilities and to analyse their potential to survive on food processing surfaces. Many Salmonella have the ability to form biofilms. These natural structures, elaborated by bacteria are important in food production because their formation contributes to bacterial su…
Shatila, F; Yasa, I; Yalçin, HT	Shatila, Fatima; Yasa, Ihsan; Yalcin, Husniye Tansel	Biofilm Formation by Salmonella enterica Strains	2021	10.1007/s00284-021-02373-4	http://dx.doi.org/10.1007/s00284-021-02373-4	33609163	WebOfScience			78	4	1150	1158	Biofilm formation by five different Salmonella enterica strains was assessed qualitatively and quantitatively under different incubation conditions. The strains exhibited different adherence abilities to test tubes. The isolates revealed Red Dry and Rough (RDAR) and Brown Dry and Rough (BDAR) morphotypes when cultured on Congo Red Agar (CRA). The pellicles formed by the tested strains ranged from…
Naz, F; Ahmad, A; Sarwar, Y; Khan, MM; Schierack, P; Rauf, W; Ali, A	Naz, Fizza; Ahmad, Abrar; Sarwar, Yasra; Khan, Muhammad Moman; Schierack, Peter; Rauf, Waqar; Ali, Aamir	Characterization of Salmonella enterica Biofilms and Antibiofilm Effect of Carvacrol and 2-Aminobenzimidazole	2024	10.1089/fpd.2023.0044	http://dx.doi.org/10.1089/fpd.2023.0044	37819687	WebOfScience	Salmonella biofilms; biofilm-associated genes; antibiofilm; 2-aminobenzimidazole	ESCHERICHIA-COLI; LISTERIA-MONOCYTOGENES; CURLI FIMBRIAE; CONGO RED; TYPHIMURIUM; IDENTIFICATION; ENTERITIDIS; CELLULOSE; GENES; RESISTANCE	21	1	52	60	Biofilm-associated foodborne Salmonella infections in poultry have become increasingly challenging for veterinarians, particularly in developing countries, and warrant thorough investigation. We assessed the biofilm-forming tendency of poultry isolates of Salmonella enterica, namely Salmonella Typhimurium (n = 23), Salmonella Infantis (n = 28), and Salmonella Heidelberg (n = 18), in nutrient-rich…
Shahbazi, G; Shayegh, J; Ghazaei, C; Ghazani, MHM; Hanifian, S	Shahbazi, G.; Shayegh, J.; Ghazaei, C.; Ghazani, M. H. M.; Hanifian, S.	Molecular detection, typing, and virulence potential of Salmonella Serotypes isolated from poultry feeds	2023	10.24425/pjvs.2023.145028	http://dx.doi.org/10.24425/pjvs.2023.145028	37389441	WebOfScience	Salmonella; feed; BOXAIR-PCR; Rep-PCR; drug resistance; biofilm	ANTIMICROBIAL RESISTANCE PROFILE; ENTERICA SEROVAR TYPHIMURIUM; ANTIBIOTIC-RESISTANCE; BIOFILM FORMATION; CHICKEN MEAT; PREVALENCE; PCR; ENTERITIDIS; PROVINCE; ABILITY	26	2	239	247	Salmonella contamination in poultry feed is one of the main issues in poultry industry and public health. The aim of the present study was molecular detection and typing of Salmonella serotypes isolated from poultry feeds. Moreover, we determined the antibiotic resistance pattern and the ability of biofilm formation in the serotypes. To this end, eighty feed samples were col-lected from avicultur…
Bhardwaj, DK; Taneja, NK; Taneja, P; Patel, P	Bhardwaj, Dinesh Kumar; Taneja, Neetu Kumra; Taneja, Pankaj; Patel, Pravin	Phenotypic and genotypic characterization of multi-drug resistant, biofilm forming, human invasive strain of Salmonella Typhimurium SMC25 isolated from poultry meat in India	2022	10.1016/j.micpath.2022.105830	http://dx.doi.org/10.1016/j.micpath.2022.105830	36272684	WebOfScience	Food safety; Salmonella; Biofilms; Antibiotic resistance; Dairy; Meat	ENTERICA SEROVAR TYPHIMURIUM; ESCHERICHIA-COLI; GENE-EXPRESSION; FOOD; DIVERSITY; RESPONSES; STRESSES; CELLS; DT104	173				Emergence of highly virulent and multi-drug resistant (MDR) strains of Salmonella in food products significantly impacts public health and demands continuous monitoring for their presence in the food chain. The ability of Salmonella to form biofilms under harsh environmental conditions accompanied by MDR serotypes underscores an important food safety threat. This study aimed to isolate, identify …	105830
Sereno, MJ; Ziech, RE; Druziani, JT; Pereira, JG; Bersot, LS	Sereno, M. J.; Ziech, R. E.; Druziani, J. T.; Pereira, J. G.; Bersot, L. S.	Antimicrobial Susceptibility and Biofilm Production by Salmonella sp Strains Isolated from Frozen Poultry Carcasses	2017	10.1590/1806-9061-2016-0268	http://dx.doi.org/10.1590/1806-9061-2016-0268		WebOfScience	Biofilm formation; food pathogens; multidrug-resistance; poultry meat	ANTIBIOTIC-RESISTANCE; PLASMIDS; CHICKEN; ANIMALS	19	1	103	107	The objectives of this study were to evaluate the antimicrobial resistance and the biofilm-producing ability of Salmonella sp. strains isolated from frozen poultry carcasses. Antimicrobial susceptibility was tested by the disk-diffusion method. Biofilm-producing ability was determined in 96-well polystyrene microplates stained with crystal violet at 1%. Out of the 22 strains tested, all were mult…
Castelijn, GAA; van der Veen, S; Zwietering, MH; Moezelaar, R; Abee, T	Castelijn, Greetje A. A.; van der Veen, Stijn; Zwietering, Marcel H.; Moezelaar, Roy; Abee, Tjakko	Diversity in biofilm formation and production of curli fimbriae and cellulose of Salmonella Typhimurium strains of different origin in high and low nutrient medium	2012	10.1080/08927014.2011.648927	http://dx.doi.org/10.1080/08927014.2011.648927	22235813	WebOfScience	Salmonella Typhimurium; biofilm; extracellular matrix; curli fimbriae; cellulose; strains origin; scanning electron microscopy	ENTERICA SEROVAR TYPHIMURIUM; AIR-LIQUID INTERFACE; LISTERIA-MONOCYTOGENES; MULTICELLULAR MORPHOTYPE; GASTROINTESTINAL-TRACT; AGFD PROMOTER; BEHAVIOR; ENTEROBACTERIACEAE; ENTERITIDIS; PERSISTENCE	28	1	51	63	The biofilm forming behavior of 51 Salmonella Typhimurium strains was determined in Tryptone Soya Broth (TSB) and 20 times diluted TSB (1/20TSB) at 25 degrees C and 37 degrees C. The results indicated that biofilm forming behavior is influenced by environmental conditions and associated with the origin of the strains. Clinical, outbreak-associated and retail product isolates showed dense biofilm …
Karaca, B; Buzrul, S; Tato, V; Akçelik, N; Akçelik, M	Karaca, Basar; Buzrul, Sencer; Tato, Veli; Akcelik, Nefise; Akcelik, Mustafa	MODELING AND PREDICTING THE BIOFILM FORMATION OF DIFFERENT SALMONELLA STRAINS	2013	10.1111/jfs.12082	http://dx.doi.org/10.1111/jfs.12082		WebOfScience		BACTERIAL-GROWTH; TYPHIMURIUM; CELLULOSE; SEROTYPE; FEED; DISINFECTANTS; INACTIVATION; PATHOGENS; SURVIVAL; FIMBRIAE	33	4	503	508	Biofilm formations of 25 Salmonella strains belonging to 19 serotypes were monitored with respect to time at a constant temperature. Two (DMC8 and DMC73) out of 25 strains had low biofilm formation ability and were not included in the modeling study. One (SL1344) strain had awkward biofilm formation which could not be described by a mathematical model, whereas biofilm formation of three strains (…
Adhikari, S; Regmi, RS; Sapkota, S; Khadka, S; Patel, N; Gurung, S; Thapa, D; Bhattarai, P; Sapkota, P; Devkota, R; Ghimire, A; Rijal, KR	Adhikari, Sanjib; Regmi, Ramesh Sharma; Sapkota, Sanjeep; Khadka, Sujan; Patel, Nitendra; Gurung, Sandhya; Thapa, Divya; Bhattarai, Prabina; Sapkota, Prakriti; Devkota, Ranjana; Ghimire, Albert; Rijal, Komal Raj	Multidrug resistance, biofilm formation and detection of blaCTX-M and blaVIM genes in E. coli and Salmonella isolates from chutney served at the street-food stalls of Bharatpur, Nepal	2023	10.1016/j.heliyon.2023.e15739	http://dx.doi.org/10.1016/j.heliyon.2023.e15739	37144188	WebOfScience	Chutney; E; coli; ESBL; MBL; Biofilm; Salmonella	GRAM-NEGATIVE BACTERIA; ANTIMICROBIAL RESISTANCE; PSEUDOMONAS-AERUGINOSA; ENTEROCOCCUS-FAECALIS; ESCHERICHIA-COLI; CONTAMINATION; VEGETABLES; LACTAMASE; PATHOGENS; QUALITY	9	5			Antimicrobial resistance (AMR) amid the bacteria found in ready-to-eat foods is a grave concern today warranting an immediate intervention. The current study was undertaken to explore the status of AMR in E. coli and Salmonella species in ready-to-eat Chutney samples (n = 150) served at the street food stalls in Bharatpur, Nepal, with a major focus on detecting extended-spectrum 13-lactamase (ESB…	e15739
Chen, XQ; Zhu, YJ; Lin, CH; Chen, XR; Xiang, QS; Liao, XY; Liao, YN; Yang, T; Ding, T; Feng, JS	Chen, Xiuqin; Zhu, Yujie; Lin, Caihong; Chen, Xinrui; Xiang, Qishen; Liao, Xinyu; Liao, Yanni; Yang, Tian; Ding, Tian; Feng, Jinsong	Composting manure in the poultry farm harbours multidrug-resistance Salmonella	2024	10.1080/19476337.2024.2332405	http://dx.doi.org/10.1080/19476337.2024.2332405		WebOfScience	Salmonella; composting manure; antibiotic resistance; biofilm	ANTIBIOTIC-RESISTANCE; ANTIMICROBIAL RESISTANCE; HOST; CONTAMINATION; PREVALENCE	22	1			Salmonella is one of the leading foodborne pathogens that cause gastroenteritis. It is imperative to monitor Salmonella contamination within poultry farms. This study focuses on the prevalence of Salmonella in composting manure at poultry farms a potential and persistent contamination sources. A batch of manure samples (n = 10) were collected from a local poultry farm, and half of the manure samp…	2332405
Corcoran, M; Morris, D; De Lappe, N; O'Connor, J; Lalor, P; Dockery, P; Cormican, M	Corcoran, M.; Morris, D.; De Lappe, N.; O'Connor, J.; Lalor, P.; Dockery, P.; Cormican, M.	Salmonella enterica Biofilm Formation and Density in the Centers for Disease Control and Prevention's Biofilm Reactor Model Is Related to Serovar and Substratum	2013	10.4315/0362-028X.JFP-12-303	http://dx.doi.org/10.4315/0362-028X.JFP-12-303	23575130	WebOfScience		ENTERITIDIS BIOFILMS; CROSS-CONTAMINATION; FORMING ABILITIES; TYPHIMURIUM; OUTBREAK; INFECTIONS; SURFACES; ADHESION; DEVICE; SPP.	76	4	662	667	Foodborne pathogens can attach to, and survive on, food contact surfaces for long periods by forming a biofilm. Salmonella enterica is the second most common cause of foodborne illness in Ireland. The ability of S. enterica to form a biofilm could contribute to its persistence in food production areas, leading to cross-contamination of products and surfaces. Arising from a large foodborne outbrea…
Ashrafudoulla, M; Na, KW; Byun, KH; Kim, DH; Yoon, JW; Mizan, MFR; Kang, I; Ha, SD	Ashrafudoulla, Md; Na, Kyung Won; Byun, Kye-Hwan; Kim, Duk Hyun; Yoon, Jang Won; Mizan, Md Furkanur Rahaman; Kang, Iksoon; Ha, Sang-do	Isolation and characterization of Salmonella spp. from food and food contact surfaces in a chicken processing factory	2021	10.1016/j.psj.2021.101234	http://dx.doi.org/10.1016/j.psj.2021.101234	34198101	WebOfScience	Salmonella Enteritidis; PCR; PFGE; biofilm; chicken skin	STAINLESS-STEEL; BIOFILM FORMATION; ENTERICA; RESISTANCE; PATHOGENS	100	8			The presence of Salmonella serotypes is a major safety concern of the food industry and poultry farmers. This study aimed to isolate and identify Salmonella spp. from a chicken processing facility by PCR and pulsed-field gel electrophoresis (PFGE). In addition, the biofilm-forming abilities of the isolated bacteria on stainless steel, silicone rubber, plastic, and chicken skin were also investiga…	101234
Zadernowska, A; Chajecka-Wierzchowska, W	Zadernowska, Anna; Chajecka-Wierzchowska, Wioleta	Prevalence, biofilm formation and virulence markers of Salmonella sp and Yersinia enterocolitica in food of animal origin in Poland	2017	10.1016/j.lwt.2016.10.007	http://dx.doi.org/10.1016/j.lwt.2016.10.007		WebOfScience	Salmonella spp.; Y. enterocolitica spp.; Virulence factors; Biotype; Serotype; Food safety	ANTIMICROBIAL RESISTANCE; POULTRY MEAT; BIOTYPE 1A; STRAINS; GENES; PCR; BIOSEROTYPES; SEROVARS; TYPHI; PIGS	75		552	556	Examination of 330 food samples (meat, white raw sausage, smoked meat and cheeses) was conducted and the Salmonella spp. and Y. enterocolitica prevalence were determined. For isolated strains of Salmonella spp., it was determined whether they were of S. Typhi, S. Typhimurium or S. Enteritidis serotypes. Isolated Y. enterocolitica strains were biotyped. Moreover, the strains' ability to form a bio…
Chuah, LO; Syuhada, AKS; Suhaimi, IM; Hanim, TF; Rusul, G	Chuah, Li-Oon; Syuhada, Ahamed-Kamal Shamila; Suhaimi, Ismail Mohamad; Hanim, Tajudin Farah; Rusul, Gulam	Genetic relatedness, antimicrobial resistance and biofilm formation of Salmonella isolated from naturally contaminated poultry and their processing environment in northern Malaysia	2018	10.1016/j.foodres.2017.11.066	http://dx.doi.org/10.1016/j.foodres.2017.11.066	29433269	WebOfScience	Salmonella enterica; Persistent; Multidrug resistance (MDR); Integron; Chicken; Wet market	ENTERICA SEROVAR TYPHIMURIUM; MEDIATED QUINOLONE RESISTANCE; ESCHERICHIA-COLI STRAINS; MOLECULAR CHARACTERIZATION; ANTIBIOTIC-RESISTANCE; RETAIL OUTLETS; WATER ACTIVITY; FOOD ANIMALS; PREVALENCE; KENTUCKY	105		743	751	We investigated the genetic relatedness, antibiotic resistance and biofilm-producing ability of 114 strains of Salmonella, belonged to three serotypes (Corvallis, Brancaster and Albany), isolated from naturally contaminated poultry and their environment in wet markets and smale-scale processing plant from northern Malaysia. Pulsed field gel electrophoresis revealed that Salmonella strains isolate…
Siddique, A; Azim, S; Ali, A; Andleeb, S; Ahsan, A; Imran, M; Rahman, A	Siddique, Abubakar; Azim, Sara; Ali, Amjad; Andleeb, Saadia; Ahsan, Aitezaz; Imran, Muhammad; Rahman, Abdur	Antimicrobial Resistance Profiling of Biofilm Forming Non Typhoidal Salmonella enterica Isolates from Poultry and Its Associated Food Products from Pakistan	2021	10.3390/antibiotics10070785	http://dx.doi.org/10.3390/antibiotics10070785	34203245	WebOfScience	poultry; Salmonella enterica; NTS; eggs; antibiotic resistance; MAR index; Pakistan	ANTIBIOTIC-RESISTANCE; NONTYPHOIDAL SALMONELLA; SEROTYPE DISTRIBUTION; CHICKEN MEAT; PREVALENCE; TYPHIMURIUM; GENES; PATHOGENICITY; VIRULENCE; ANIMALS	10	7			Salmonellosis caused by non-typhoidal Salmonella enterica from poultry products is a major public health concern worldwide. This study aimed at estimating the pathogenicity and antimicrobial resistance in S. enterica isolates obtained from poultry birds and their food products from different areas of Pakistan. In total, 95/370 (25.67%) samples from poultry droppings, organs, eggs, and meat were p…	785
Shi, HP; Zhou, XY; Zou, WC; Wang, YX; Lei, CW; Xiang, R; Zhou, L; Liu, BH; Zhang, AY; Wang, HN	Shi, Hongping; Zhou, Xueyan; Zou, Wencheng; Wang, Yongxiang; Lei, Changwei; Xiang, Rong; Zhou, Long; Liu, Bihui; Zhang, Anyun; Wang, Hongning	Co-occurrence of biofilm formation and quinolone resistance in Salmonella enterica serotype typhimurium carrying an IncHI2-type oqxAB-positive plasmid	2018	10.1016/j.micpath.2018.06.006	http://dx.doi.org/10.1016/j.micpath.2018.06.006	29928943	WebOfScience	Quinolone resistance; Biofilm formation; IncHI2-type oqxAB-positive plasmid; Genetic basis	ESCHERICHIA-COLI; DECREASED SUSCEPTIBILITY; PREVALENCE; SPREAD; POLA52; ACID	123		68	73	The objective of this study was to investigate the co-occurrence of biofilms and quinolone resistance in Salmonella enterica serotype Typhimurium mediated by IncHI2-type oqxAB-positive plasmids. Among the 40 Salmonella strains, we found that 27 isolates formed biofilms and displayed identical multidrug-resistance profiles to ciprofloxacin, doxycycline, sulfamethoxazole-trimethoprim, ampicillin an…
Hasson, SO; Judi, HK; Salih, HH; Al-Khaykan, A; Akrami, S; Sabahi, S; Saki, M; Al-Rubaie, ZA	Hasson, Shaimaa O.; Judi, Hawraa K.; Salih, Hawazen H.; Al-Khaykan, Ameer; Akrami, Sousan; Sabahi, Sahar; Saki, Morteza; Al-Rubaie, Zahraa A.	Intimin (eae) and virulence membrane protein pagC genes are associated with biofilm formation and multidrug resistance in Escherichia coli and Salmonella enterica isolates from calves with diarrhea	2022	10.1186/s13104-022-06218-6	http://dx.doi.org/10.1186/s13104-022-06218-6	36221149	WebOfScience	Biofilm formation; Calves with diarrhea; Escherichia coli; Multidrug resistance; Salmonella enterica	ANTIMICROBIAL RESISTANCE; PREVALENCE; FOOD	15	1			Objectives This study aimed to evaluate the association of the intimin (eae) and pagC genes with biofilm formation and multidrug resistance (MDR) phenotype in Escherichia coli and Salmonella enterica collected from calves with diarrhea. Results Fecal samples (n: 150) were collected from calves with diarrhea. Of 150 fecal samples, 122 (81.3%) were culture positive and 115/122 (94.2%) were Gram-neg…	321
Amrutha, B; Sundar, K; Shetty, PH	Amrutha, Balagopal; Sundar, Kothandapani; Shetty, Prathapkumar Halady	Study on E. coli and Salmonella biofilms from fresh fruits and vegetables	2017	10.1007/s13197-017-2555-2	http://dx.doi.org/10.1007/s13197-017-2555-2	28416858	WebOfScience	Fresh fruits and vegetables; E. coli; Salmonella sp.; Biofilm formation; Quorum sensing	STAPHYLOCOCCUS-EPIDERMIDIS; FOODBORNE OUTBREAKS; CONTAMINATION; TYPHIMURIUM; PREVALENCE	54	5	1091	1097	Foodborne outbreaks associated with fresh fruits and vegetables are on the rise worldwide. Biofilm formation is one of the important traits of pathogens making them strongly attached to substrates as well as express virulence phenotypes. Present study investigates the biofilm forming ability of E. coli and Salmonella sp. isolated from fresh fruits and vegetables. A total of 53 strains, including …
Han, R; Klu, YAK; Chen, JR	Han, Ran; Klu, Yaa Asantewaa Kafui; Chen, Jinru	Attachment and Biofilm Formation by Selected Strains of Salmonella enterica and Entrohemorrhagic Escherichia coli of Fresh Produce Origin	2017	10.1111/1750-3841.13722	http://dx.doi.org/10.1111/1750-3841.13722	28493317	WebOfScience	alfalfa sprout; biofilm; EHEC; mung bean; S; enterica	ABIOTIC SURFACES; CELLULOSE; SPROUTS; PERSISTENCE; PATHOGENS; FIMBRIAE; STRESS; CURLI	82	6	1461	1466	This study compared the abilities of selected Salmonella enterica and enterohemorrhagic Escherichia coli (EHEC) strains of fresh produce origin to form biofilms on polystyrene surface and to attach to alfalfa and bean sprouts. Each of the 7 S. enterica and 4 EHEC inocula (2 mL; 10(7) CFU/mL) was placed in 6 different broths in 24-well polystyrene tissue culture plates at 28 degrees C for 1 to 7 d…
Dallal, MMS; Kelishomi, FZ; Nikkhahi, F; Salehi, TZ; Fardsanei, F; Peymani, A	Dallal, Mohammad Mehdi Soltan; Kelishomi, Fatemeh Zeynali; Nikkhahi, Farhad; Salehi, Taghi Zahraei; Fardsanei, Fatemeh; Peymani, Amir	Biofilm formation, antimicrobial resistance genes, and genetic diversity of Salmonella enterica subspecies enterica serotype Enteritidis isolated from food and animal sources in Iran	2023	10.1016/j.jgar.2023.08.004	http://dx.doi.org/10.1016/j.jgar.2023.08.004	37567468	WebOfScience	Salmonella enterica serotype Enteritidis; Antibiotic resistance; Biofilm formation; Poultry; Eggs; PFGE	FIELD GEL-ELECTROPHORESIS; MOLECULAR CHARACTERIZATION; SEROVAR ENTERITIDIS; ANTIBIOTIC-RESISTANCE; EPIDEMIOLOGIC ANALYSIS; VIRULENCE GENES; DRUG-RESISTANCE; PHAGE TYPES; HUMANS; PREVALENCE	34		240	246	Objectives: Salmonella enterica serovar Entritidis is an important pathogen in foodborne diseases and causes gastroenteritis. Several studies have investigated the genetic diversity of the strains of this bacterium. However, our knowledge of the discriminatory power of the molecular methods is limited.Methods: In total, 34 strains of S. enteritidis were isolated from food related to animals. Anti…
Keelara, S; Thakur, S; Patel, J	Keelara, Shivaramu; Thakur, Siddhartha; Patel, Jitendra	Biofilm Formation by Environmental Isolates of Salmonella and Their Sensitivity to Natural Antimicrobials	2016	10.1089/fpd.2016.2145	http://dx.doi.org/10.1089/fpd.2016.2145	27356028	WebOfScience		ESCHERICHIA-COLI O157/H7; STAPHYLOCOCCUS-AUREUS; STAINLESS-STEEL; MULTICELLULAR MORPHOTYPE; LISTERIA-MONOCYTOGENES; TYPHIMURIUM BIOFILMS; ENTERIC PATHOGENS; CURLI EXPRESSION; LETTUCE LEAVES; ESSENTIAL OILS	13	9	509	516	The objective of this study was to determine reduction of Salmonella in biofilms by essential oils. Biofilm formation of 15 Salmonella isolates from conventional swine farm environment was evaluated by 96-well microtiter plate crystal violet and minimum biofilm eradication concentration (MBEC) assays. Only one of the 15 isolates was a strong biofilm producer as classified by crystal violet assay.…
Niemira, BA; Solomon, EB	Niemira, BA; Solomon, EB	Sensitivity of planktonic and biofilm-associated Salmonella spp. to ionizing radiation	2005	10.1128/AEM.71.5.2732-2736.2005	http://dx.doi.org/10.1128/AEM.71.5.2732-2736.2005	15870365	WebOfScience		LISTERIA-MONOCYTOGENES; CAMPYLOBACTER-JEJUNI; IRRADIATION; RESISTANCE; HYPOCHLORITE; INACTIVATION; PENETRATION; ENTERITIDIS; SURFACES; GROWTH	71	5	2732	2736	Salmonella enterica forms biofilms that are relatively resistant to chemical sanitizing treatments. Ionizing radiation has been used to inactivate Salmonella on a variety of foods and contact surfaces, but the relative efficacy of the process against biofilm-associated cells versus free-living planktonic cells is not well documented. The radiation sensitivity of planktonic or biofilm-associated c…
Iliadis, I; Daskalopoulou, A; Simoes, M; Giaouris, E	Iliadis, Ioannis; Daskalopoulou, Aikaterini; Simoes, Manuel; Giaouris, Efstathios	Integrated combined effects of temperature, pH and sodium chloride concentration on biofilm formation by Salmonella enterica ser. Enteritidis and Typhimurium under low nutrient food-related conditions	2018	10.1016/j.foodres.2018.02.015	http://dx.doi.org/10.1016/j.foodres.2018.02.015	29580466	WebOfScience	Salmonella enterica; Biofilm; Stainless steel; Temperature; pH; Sodium chloride; Nutritional stress; Response surface modelling	STAINLESS-STEEL; LISTERIA-MONOCYTOGENES; SURFACE; STRAINS; SEROTYPE; RESISTANCE; BEHAVIOR; ABILITY; OPTIMIZATION; CAPACITY	107		10	18	Salmonella enterica is a major foodborne bacterial pathogen. This forms biofilms on surfaces and persists, depending on the strain and the environment. The integrative interaction of temperature (T; 13-39 degrees C), pH (5-8) and sodium chloride (NaCl) concentration (0.5-8.5%) on biofilm formation by two S. enterica strains (ser. Enteritidis and Typhimurium) was here evaluated under low nutrient …
Vestby, LK; Moretro, T; Langsrud, S; Heir, E; Nesse, LL	Vestby, Lene K.; Moretro, Trond; Langsrud, Solveig; Heir, Even; Nesse, Live L.	Biofilm forming abilities of Salmonella are correlated with persistence in fish meal- and feed factories	2009	10.1186/1746-6148-5-20	http://dx.doi.org/10.1186/1746-6148-5-20	19473515	WebOfScience		LISTERIA-MONOCYTOGENES; STAINLESS-STEEL; TYPHIMURIUM; ADHERENCE; CELLULOSE; STRAINS; ENTERITIDIS; SURFACES; NORWAY; DISINFECTANTS	5				Background: Feed contaminated with Salmonella spp. constitutes a risk of Salmonella infections in animals, and subsequently in the consumers of animal products. Salmonella are occasionally isolated from the feed factory environment and some clones of Salmonella persist in the factory environment for several years. One hypothesis is that biofilm formation facilitates persistence by protecting bact…	20
Shatila, F; Yasa, I; Yalçin, HT	Shatila, Fatima; Yasa, Ihsan; Yalcin, H. Tansel	Inhibition of Salmonella enteritidis biofilms by Salmonella invasion protein-targeting aptamer	2020	10.1007/s10529-020-02920-2	http://dx.doi.org/10.1007/s10529-020-02920-2	32451800	WebOfScience	Salmonella enteritidis; Biofilms; Inhibition; Salmonella invasion protein A; Scanning electron microscope; Aptamer	PSEUDOMONAS-AERUGINOSA; ESCHERICHIA-COLI; STAINLESS-STEEL; ADHESION; GROWTH; CELLS; TEMPERATURE; FIMBRIAE; ATTACH	42	10	1963	1974	The current study aimed to assess the inhibitory effect of a DNA aptamer (Apt17) which targeted Salmonella invasion proteinA (SipA). The effect of Apt17, on biofilm formation by two Salmonella enteritidis strains, was tested either separately or in combination with ampicillin at different Sub MIC concentrations. Maximum inhibitory effect equivalent to 24.34% and 26.81% was recorded when Apt17 was…
Seixas, R; Gabriel, M; Machado, J; Tavares, L; Bernardo, F; Oliveira, M	Seixas, R.; Gabriel, M.; Machado, J.; Tavares, L.; Bernardo, F.; Oliveira, M.	Effect of Simulated Gastrointestinal Conditions on Biofilm Formation by Salmonella 1,4,[5], 12:i:-	2014	10.1155/2014/153956	http://dx.doi.org/10.1155/2014/153956	25093197	WebOfScience		ENTERICA SEROVAR TYPHIMURIUM; DYNAMIC CONDITIONS; QUANTIFICATION; CELLS					Salmonella Typhimurium 1,4,[5], 12: i:- is a major serovar responsible for human salmonellosis whose biofilm-forming ability, influenced by environmental conditions like those found in the gastrointestinal tract, is one of the main contributing factors to its ability to persist in the host and thus one of the main causes of chronic relapsing infections. Most studies to evaluate biofilm formation …	153956
Verma, P; Saharan, VV; Nimesh, S; Singh, AP	Verma, P.; Saharan, V. V.; Nimesh, S.; Singh, A. P.	Phenotypic and virulence traits of Escherichia coli and Salmonella strains isolated from vegetables and fruits from India	2018	10.1111/jam.13754	http://dx.doi.org/10.1111/jam.13754	29512849	WebOfScience	antimicrobial susceptibility; biofilm; Escherichia coli; intracellular survival; invasion; Salmonella; vegetables; fruits	BIOFILM FORMATION; IRRIGATION WATER; HUMAN PATHOGENS; FRESH PRODUCE; ANTIMICROBIAL RESISTANCE; MICROBIOLOGICAL QUALITY; CELLULOSE PRODUCTION; PLANT COLONIZATION; ENTERIC PATHOGENS; UNITED-STATES	125	1	270	281	AimsThe present study was designed to assess the phenotypic traits and virulence determinants of vegetable-/fruit-origin Escherichia coli and Salmonella strains. Methods and ResultsA total of 520 fresh vegetables/fruits samples were analysed for the presence of E.coli, including Shiga toxin-producing E.coli (STEC), and Salmonella. The vegetable-/fruit-origin E.coli and Salmonella strains were fur…
Wang, HH; Ding, SJ; Dong, Y; Ye, KP; Xu, XL; Zhou, GH	Wang, Huhu; Ding, Shijie; Dong, Yang; Ye, Keping; Xu, Xinglian; Zhou, Guanghong	Biofilm Formation of Salmonella Serotypes in Simulated Meat Processing Environments and Its Relationship to Cell Characteristics	2013	10.4315/0362-028X.JFP-13-093	http://dx.doi.org/10.4315/0362-028X.JFP-13-093	24112581	WebOfScience		LISTERIA-MONOCYTOGENES; GROWTH-KINETICS; ABILITY; MICROORGANISMS; AGGREGATION; VARIABILITY; ATTACHMENT; MOTILITY; ENTERICA; SURFACES	76	10	1784	1789	Salmonella attached to meat contact surfaces encountered in meat processing facilities may serve as a source of cross-contamination. In this study, the influence of serotypes and media on biofilm formation of Salmonella was investigated in a simulated meat processing environment, and the relationships between biofilm formation and cell characteristics were also determined. All six serotypes (Salm…
Shah, DH; Zhou, XH; Addwebi, T; Davis, MA; Call, DR	Shah, Devendra H.; Zhou, Xiaohui; Addwebi, Tarek; Davis, Margaret A.; Call, Douglas R.	In vitro and in vivo pathogenicity of Salmonella enteritidis clinical strains isolated from North America	2011	10.1007/s00203-011-0719-4	http://dx.doi.org/10.1007/s00203-011-0719-4	21655947	WebOfScience	Salmonella enteritidis; Motility; Biofilm; Virulence	ENTERICA SEROVAR ENTERITIDIS; TANDEM REPEAT ANALYSIS; SEROTYPE ENTERITIDIS; PHAGE TYPE-4; EGG CONTAMINATION; UNITED-STATES; VIRULENCE; INFECTION; INVASION; COLONIZATION	193	11	811	821	Salmonella enteritidis is a leading cause of food-borne gastroenteritis worldwide. In this study, 48 strains of S. enteritidis isolated from clinical cases of salmonellosis in North America were tested for their virulence-associated traits including cell invasiveness, biofilm, motility, presence of a virulence plasmid, and virulence in orally challenged mice. The majority of strains exhibited hig…
Aksoy, D	Aksoy, Deniz	DETERMINATION OF in vitro BIOFILM FORMATION ABILITIES OF FOOD BORNE Salmonella enterica ISOLATES	2019	10.23902/trkjnat.471236	http://dx.doi.org/10.23902/trkjnat.471236		WebOfScience		NALIDIXIC-ACID RESISTANCE; LISTERIA-MONOCYTOGENES; AGGREGATIVE BEHAVIOR; TEMPERATURE; STRAINS; AGFD; MUTATIONS; SEROTYPE; SAFETY; SPP.	20	1	57	62	Salmonellosis caused by non-typhodial Salmonella enterica serotypes is one of the most important food-borne diseases worldwide and biofilm structure formed by these pathogens provide a reservoir for food contamination and a source for infections. This study was performed in order to determine biofilm formation abilities of food borne Salmonella isolates on polystyrene and on air liquid interphase…
De Oliveira, DCV; Fernandes, A; Kaneno, R; Silva, MG; Araujo, JP; Silva, NCC; Rall, VLM	Vidal De Oliveira, Debora Cristina; Fernandes Junior, Ary; Kaneno, Ramon; Silva, Marcia Guimaraes; Araujo Junior, Joao Pessoa; Cirone Silva, Nathalia Cristina; Mores Rall, Vera Lucia	Ability of Salmonella spp. to Produce Biofilm Is Dependent on Temperature and Surface Material	2014	10.1089/fpd.2013.1710	http://dx.doi.org/10.1089/fpd.2013.1710	24720488	WebOfScience		ENTERICA SEROVAR TYPHIMURIUM; STAINLESS-STEEL; MULTICELLULAR MORPHOTYPE; LISTERIA-MONOCYTOGENES; AGGREGATIVE BEHAVIOR; SURVIVAL; ENTERITIDIS; STRAINS; AGFD; PERSISTENCE	11	6	478	483	Salmonella, one of the most important pathogens transmitted by food, especially poultry, has the ability to form biofilms on surfaces. Its adhesion can be influenced by different physicochemical properties of these surfaces, while Salmonella uses fimbriae and produces cellulose as the main matrix components of biofilms. Their synthesis is co-regulated by a LuxR-type regulator, the agfD (aggregati…
Bashir, A; Azeem, A; Stedman, Y; Hilton, AC	Bashir, Amreen; Azeem, Ansar; Stedman, Yvonne; Hilton, Anthony C.	Pet Food Factory Isolates of Salmonella Serotypes Do Not Demonstrate Enhanced Biofilm Formation Compared to Serotype-Matched Clinical and Veterinary Isolates	2019	10.1155/2019/8569459	http://dx.doi.org/10.1155/2019/8569459	30834278	WebOfScience		LISTERIA-MONOCYTOGENES; ENTERICA SEROVAR; STAINLESS-STEEL; SPP.; TYPHIMURIUM; RESISTANCE; SURVIVAL	2019				Environmentally persistent Salmonella in the pet food factory environment has been described, with biofilm formation suggested as a candidate mechanism contributing to their persistence. In this study the ability of a panel of Salmonella isolates from factory, clinical, and veterinary sources was investigated for their ability to form biofilms at 24 and 48 hours. The effect of nutrient availabili…	8569459
Ma, WS; Cui, XD; Dong, XT; Li, XP; Liu, K; Wang, YJ; Shi, XH; Chen, L; Hao, MJ	Ma, Wanshan; Cui, Xiaodi; Dong, Xiutao; Li, Xinpeng; Liu, Ke; Wang, Yujiao; Shi, Xiaohong; Chen, Liang; Hao, Mingju	Characterization of nontyphoidal Salmonella strains from a tertiary hospital in China: serotype diversity, multidrug resistance, and genetic insights	2024	10.3389/fcimb.2023.1327092	http://dx.doi.org/10.3389/fcimb.2023.1327092	38264733	WebOfScience	nontyphoidal Salmonella; antibiotic resistance; mrkABCDF operon; phylogenetic analysis; biofilm	ENTERICA SEROVARS; INFECTIONS; SEQUENCE; ENTERITIDIS; CHILDREN; PLASMID; NIGERIA; HUMANS; LAGOS; TREES	13				Objective Nontyphoidal Salmonella is a significant public health concern due to its ability to cause foodborne illnesses worldwide. This study aims to characterize the nontyphoidal Salmonella strains isolated from patients in China.Methods A total of 19 nontyphoidal Salmonella strains were characterized through serovar identification, antimicrobial susceptibility testing (AST), biofilm formation …	1327092
Yang, YS; Hoe, YW; Zheng, QW; Chung, HJ; Yuk, HG	Yang, Yishan; Hoe, Yea Wen; Zheng, Qianwang; Chung, Hyun-Jung; Yuk, Hyun-Gyun	Biofilm formation by Salmonella Enteritidis in a simulated liquid egg processing environment and its sensitivity to chlorine and hot water treatment	2017	10.1016/j.foodcont.2016.09.008	http://dx.doi.org/10.1016/j.foodcont.2016.09.008		WebOfScience	Salmonella Enteritidis; Biofilm formation; Egg media; Chlorine treatment; Hot water treatment	RESISTANCE; CONTAMINATION; ATTACHMENT; EXPRESSION; SURFACES	73		595	600	This study investigated the biofilm formation by three S. Enteritidis strains in a simulated liquid egg processing environment using 0.1% peptone water (PW) (control), 10% whole eggs (WE), 10% egg yolks (EY) and 10% egg whites (EW) as growth media, and evaluated the effectiveness of chlorine (200 ppm, 5 min) and hot water (71 degrees C, 30 s) treatments against S. Enteritidis biofilms. The result…
Seixas, R; Machado, J; Bernardo, F; Vilela, C; Oliveira, M	Seixas, Rui; Machado, Jorge; Bernardo, Fernando; Vilela, Cristina; Oliveira, Manuela	Biofilm Formation by Salmonella Enterica Serovar 1,4,[5],12:i:- Portuguese Isolates: A Phenotypic, Genotypic, and Socio-geographic Analysis	2014	10.1007/s00284-014-0523-x	http://dx.doi.org/10.1007/s00284-014-0523-x	24463530	WebOfScience		CELLULOSE PRODUCTION; CURLI FIMBRIAE; TYPHIMURIUM; SEROTYPE; STRAINS; ABILITY; CELLS; SPP.	68	5	670	677	Biofilm-forming ability is well established as an important virulence factor. However, there are no studies available regarding biofilm formation of Salmonella Typhimurium 1,4,[5],12:i:-, the new pandemic serovar in Europe. To address this problem, biofilm expression by Salmonella 1,4,[5],12:i:- was evaluated using 133 isolates from clinical, environmental and animal origins, collected in Portuga…
Liaqat, I; Hussain, T; Qurashi, AW; Saleem, G; Bibi, A; Qamar, MF; Ali, S; Ikram-ul-Haq	Liaqat, Iram; Hussain, Tahir; Qurashi, Aisha Waheed; Saleem, Gulbeena; Bibi, Asia; Qamar, Muhammad Fiaz; Ali, Shaukat; Ikram-ul-Haq	Antibiofilm Activity of Proteolytic Enzymes against Salmonella Gallinarum Isolates from Commercial Broiler Chickens	2021	10.17582/journal.pjz/20191029131040	http://dx.doi.org/10.17582/journal.pjz/20191029131040		WebOfScience	Key words Salmonella Gallinarum; Biofilm formation; Test tube assay; Liquid interface coverslip assay; Proteolytic enzymes	BIOFILM FORMATION; SUSCEPTIBILITY; PROTEASES; POULTRY	53	3	1111	1118	Salmonella Gallinarum, is a host specific pathogenic bacterium of fowl typhoid, one of the most important diseases of poultry that increases the death rate and reduction in eggs production. Bacteria forms the complex structural colonies enclosed in a sticky matrix known as biofilm. Various antimicrobial approaches used to treat gastrointestinal infections are usually ineffective due to biofilm fo…
Chen, KF; Gao, Y; Li, LL; Zhang, WX; Li, JY; Zhou, ZP; He, HS; Chen, ZL; Liao, M; Zhang, JM	Chen, Kaifeng; Gao, Yuan; Li, Lili; Zhang, Weixiao; Li, Jiayi; Zhou, Zhouping; He, Haishan; Chen, Zeluan; Liao, Ming; Zhang, Jianmin	Increased Drug Resistance and Biofilm Formation Ability in ST34-Type Salmonella Typhimurium Exhibiting Multicellular Behavior in China	2022	10.3389/fmicb.2022.876500	http://dx.doi.org/10.3389/fmicb.2022.876500	35369456	WebOfScience	S; Typhimurium; animal source food; ST34; multicellular behavior; biofilm; antibiotic resistance	ANTIMICROBIAL RESISTANCE; ESCHERICHIA-COLI; SURVEILLANCE; SEROVARS; INFECTIONS; SEROTYPE; ANIMALS; PORK	13				Salmonella Typhimurium is an important food-borne pathogen. In this paper, multicellular behavior and associated characteristics of S. Typhimurium isolated from human and animal source food were studied. All the S. Typhimurium strains exhibiting multicellular behavior (100%) belonged to the ST34 type. In addition, most of the ST34-type multicellular behavior S. Typhimurium strains had a human ori…	876500
Shen, XH; Yin, L; Zhang, AY; Zhao, RH; Yin, DD; Wang, JR; Dai, Y; Hou, HY; Pan, XC; Hu, XM; Zhang, DJ; Liu, YJ	Shen, Xuehuai; Yin, Lei; Zhang, Anyun; Zhao, Ruihong; Yin, Dongdong; Wang, Jieru; Dai, Yin; Hou, Hongyan; Pan, Xiaocheng; Hu, Xiaomiao; Zhang, Danjun; Liu, Yongjie	Prevalence and Characterization of Salmonella Isolated from Chickens in Anhui, China	2023	10.3390/pathogens12030465	http://dx.doi.org/10.3390/pathogens12030465	36986387	WebOfScience	Salmonella; chicken; serovar; antimicrobial susceptibility; antibiotic resistance genes; biofilm formation; virulence genes; multilocus sequence typing	ANTIMICROBIAL SUSCEPTIBILITY; BIOFILM FORMATION; RESISTANCE; VIRULENCE; POULTRY; GENES; TYPHIMURIUM; ENTERITIDIS; SEROTYPES; PROVINCE	12	3			Salmonella is one of the most important zoonotic pathogens that can cause both acute and chronic illnesses in poultry flocks, and can also be transmitted to humans from infected poultry. The purpose of this study was to investigate the prevalence, antimicrobial resistance, and molecular characteristics of Salmonella isolated from diseased and clinically healthy chickens in Anhui, China. In total,…	465
Beshiru, A; Igbinosa, IH; Igbinosa, EO	Beshiru, Abeni; Igbinosa, Isoken H.; Igbinosa, Etinosa O.	Biofilm formation and potential virulence factors of Salmonella strains isolated from ready-to-eat shrimps	2018	10.1371/journal.pone.0204345	http://dx.doi.org/10.1371/journal.pone.0204345	30235341	WebOfScience		ENTERICA SEROVAR TYPHIMURIUM; CELL-SURFACE HYDROPHOBICITY; LISTERIA-MONOCYTOGENES; EXTRACELLULAR DNA; STAPHYLOCOCCUS-AUREUS; ENTEROCOCCUS-FAECALIS; RESISTANCE; ADHERENCE; ABILITY; SPP.	13	9			Salmonella species is an important foodborne pathogen with the non-typhoidal serovars such as Enteritidis and Typhimurium as the most predominant strains. This study examines the biofilm formation, phenotypic virulence factors and cell surface characteristics of Salmonella strains from ready-to-eat shrimps. The ready-to-eat shrimps were obtained from open markets between November 2016 and October…	e0204345
Chaves, RD; Kumazawa, SH; Khaneghah, AM; Alvarenga, VO; Hungaro, HM; Sant'Ana, AS	Chaves, Rafael D.; Kumazawa, Samuel H.; Khaneghah, Amin Mousavi; Alvarenga, Veronica O.; Hungaro, Humberto M.; Sant'Ana, Anderson S.	Comparing the susceptibility to sanitizers, biofilm-forming ability, and biofilm resistance to quaternary ammonium and chlorine dioxide of 43 Salmonella enterica and Listeria monocytogenes strains	2024	10.1016/j.fm.2023.104380	http://dx.doi.org/10.1016/j.fm.2023.104380	37918997	WebOfScience	Foodborne pathogens; Persistence; Stainless steel; Disinfectants; Biocide tolerance	SODIUM-HYPOCHLORITE; PLANKTONIC CULTURES; STAINLESS-STEEL; PERACETIC-ACID; UNITED-STATES; FOOD; VARIABILITY; OUTBREAKS; TYPHIMURIUM; MECHANISMS	117				This study determined the susceptibility to sanitizers and biofilm-forming ability on stainless steel of 43 Sal-monella enterica and Listeria monocytogenes strains. Besides, the biofilm resistance to sanitizers of four bacterial pathogen strains was evaluated. Four sanitizers commonly used in the food industry were tested: peracetic acid (PAA), chlorine dioxide (ClO2), sodium hypochlorite (SH), a…	104380
Hempstead, SC; Gensler, CA; Keelara, S; Brennan, M; Urie, NJ; Wiedenheft, AM; Marshall, KL; Morningstar-Shaw, B; Lantz, K; Fedorka-Cray, PJ; Jacob, ME	Hempstead, Stephanie C.; Gensler, Catherine A.; Keelara, Shivaramu; Brennan, Matthew; Urie, Natalie J.; Wiedenheft, Alyson M.; Marshall, Katherine L.; Morningstar-Shaw, Brenda; Lantz, Kristina; Fedorka-Cray, Paula J.; Jacob, Megan E.	Detection and molecular characterization of Salmonella species on US goat operations	2022	10.1016/j.prevetmed.2022.105766	http://dx.doi.org/10.1016/j.prevetmed.2022.105766	36228513	WebOfScience	Goat; Salmonella; Antimicrobial resistance (AMR)	HEALTHY SLAUGHTERED SHEEP; ANTIMICROBIAL RESISTANCE; UNITED-STATES; VIRULENCE GENE; RISK-FACTORS; PREVALENCE; MILK; CAMPYLOBACTER; INFECTIONS; FARMS	208				Salmonella species are an important cause of gastrointestinal disease in animals, including goats. Additionally, Salmonella species are among the top five U.S. foodborne pathogens causing illness to humans. The goat industry is rapidly expanding in the U.S. yet estimates of Salmonella prevalence within these populations is lacking. The aim of this study was to investigate the fecal prevalence, an…	105766
Youn, SY; Jeong, OM; Choi, BK; Jung, SC; Kang, MS	Youn, So Youn; Jeong, Ok Mi; Choi, Byung Kook; Jung, Suk Chan; Kang, Min Su	Comparison of the Antimicrobial and Sanitizer Resistance of Salmonella Isolates from Chicken Slaughter Processes in Korea	2017	10.1111/1750-3841.13630	http://dx.doi.org/10.1111/1750-3841.13630	28178381	WebOfScience	antimicrobials; biofilms; chicken carcasses; Salmonella; sanitizer	ESCHERICHIA-COLI O157H7; LISTERIA-MONOCYTOGENES; BIOFILM FORMATION; CETYLPYRIDINIUM CHLORIDE; TRISODIUM PHOSPHATE; ENTERICA SEROVARS; PREVALENCE; TYPHIMURIUM; CARCASSES; RETAIL	82	3	711	717	Salmonella is a foodborne pathogen worldwide. Outbreaks of Salmonella are commonly associated with consumption of contaminated foods such as poultry products. Therefore, the objective of this study was to determine the occurrence, biofilm formation, antibiotic resistance, and sanitizer resistance of Salmonella enterica isolated from chicken carcasses. A total of 318 samples were collected from 15…
Majtánová, L; Majtán, V	Majtanova, L.; Majtan, V.	Molecular Biological and Phenotypical Characterization of Human Isolates of Salmonella Enterica Serovar Paratyphi B dT plus or Salmonella Java	2009			19358450	WebOfScience	Salmonella Paratyphi B dT(+); Salmonella Java; phage type; antibiotic susceptibility; virulence; plasmids; PFGE	BIOFILM FORMATION; SUBINHIBITORY CONCENTRATIONS; VIRULENCE MARKERS; PHAGE TYPES; TYPHIMURIUM; STRAINS; RESISTANCE	58	1	25	30	Objective: Salmonella Paratyphi B dT(+) (or Salmonella Java) is an emerging public health problem. The study objective was to characterize phenotypically and genotypically 13 human isolates from sporadic cases of infection. Material and Methods: Phenotypic characteristics of 13 human isolates were determined by phage typing, disk diffusion method for testing antimicrobial susceptibility to 11 ant…
Eguale, T; Marshall, J; Molla, B; Bhatiya, A; Gebreyes, WA; Engidawork, E; Asrat, D; Gunn, JS	Eguale, T.; Marshall, J.; Molla, B.; Bhatiya, A.; Gebreyes, W. A.; Engidawork, E.; Asrat, D.; Gunn, J. S.	Association of multicellular behaviour and drug resistance in Salmonella enterica serovars isolated from animals and humans in Ethiopia	2014	10.1111/jam.12579	http://dx.doi.org/10.1111/jam.12579	24934091	WebOfScience	antimicrobials; biofilms; Ethiopia; integron; Salmonella	THIN AGGREGATIVE FIMBRIAE; CLASS 1 INTEGRONS; GENOMIC ISLAND 1; BIOFILM FORMATION; MULTIDRUG-RESISTANCE; NONTYPHOIDAL SALMONELLA; CELLULOSE PRODUCTION; GENE-EXPRESSION; TYPHIMURIUM; SUSCEPTIBILITY	117	4	961	971	Aims: To determine the association between multicellular behaviour, integron status and antibiotic resistance among 87 Ethiopian Salmonella enterica isolates of animal and human origin. Methods and Results: Isolates were characterized for their biofilm forming ability, antimicrobial susceptibility and the presence and characteristics of a class 1 integron and Salmonella genomic island 1 (SGI1). T…
Prunic, B; Milanov, D; Velhner, M; Pajic, M; Pavlovic, L; Misic, D	Prunic, Bojana; Milanov, Dubravka; Velhner, Maja; Pajic, Marko; Pavlovic, Ljiljana; Misic, Dusan	Clonal persistence of Salmonella enterica serovars Montevideo, Tennessee, and Infantis in feed factories	2016	10.3855/jidc.7313	http://dx.doi.org/10.3855/jidc.7313	27367016	WebOfScience	feed; PFGE; Salmonella spp.; rdar morphotypes	ANIMAL FEED; INDUSTRY; BIOFILM; CONTAMINATION; MORPHOTYPE; SURVIVAL; STRAINS	10	6	662	666	Introduction: Novel molecular techniques applied in biotechnology research have provided sound evidence on clonal persistence of distinct serovars of Salmonella in feed factory environments, over long periods of time (months, even years), which can be responsible for repeated in-house contamination of final products. In this study, we examined the possibility of clonal persistence of isolates of …
Dantas, STA; Camargo, CH; Tiba-Casas, MR; Vivian, RC; Pinto, JPAN; Pantoja, JCF; Hernandes, RT; Fernandes, A; Rall, VLM	Dantas, Stefani T. A.; Camargo, Carlos H.; Tiba-Casas, Monique R.; Vivian, Ricardo C.; Pinto, Jose P. A. N.; Pantoja, Jose C. F.; Hernandes, Rodrigo T.; Fernandes Junior, Ary; Rall, Vera L. M.	Environmental persistence and virulence of Salmonella spp. Isolated from a poultry slaughterhouse	2020	10.1016/j.foodres.2019.108835	http://dx.doi.org/10.1016/j.foodres.2019.108835	32036904	WebOfScience	Antibiotic resistance; Biofilm; Invasion; PFGE; Virulence genes	BIOFILM FORMATION; ANTIMICROBIAL RESISTANCE; GENETIC DIVERSITY; FOOD; ENTERITIDIS; CACO-2; MEAT; TYPHIMURIUM; PREVALENCE; ADHESION	129				Salmonella spp. is responsible for severe foodborne disease, and is one of the main agents involved in foodborne outbreaks worldwide. Contamination occurs mainly as a result of poultry and egg consumption since they can carry some serotypes pathogenic to humans. The aim of the study was to evaluate the persistence and pathogenic potential of Salmonella spp. (n = 40) isolated from poultry slaughte…	108835
Piras, F; Fois, F; Consolati, SG; Mazza, R; Mazzette, R	Piras, Francesca; Fois, Federica; Consolati, Simonetta Gianna; Mazza, Roberta; Mazzette, Rina	Influence of Temperature, Source, and Serotype on Biofilm Formation of Salmonella enterica Isolates from Pig Slaughterhouses	2015	10.4315/0362-028X.JFP-15-085	http://dx.doi.org/10.4315/0362-028X.JFP-15-085	26408137	WebOfScience		LISTERIA-MONOCYTOGENES; ANTIMICROBIAL RESISTANCE; SEROVAR TYPHIMURIUM; STAINLESS-STEEL; IDENTIFICATION; SENSITIVITY; SURFACES; CHICKEN; ABILITY; DT104	78	10	1875	1878	Quantitative assessment of in vitro biofilm formation by 40 Salmonella enterica isolates isolated in pig abattoirs from animal and environmental sources (surfaces in contact and not in contact with meat) and classified in eight seroytpes was carried out by using a microtiter plate assay with spectrophotometric reading (optical density at 620 nm). Biofilm-forming ability was statistically correlat…
Liu, YN; Wu, HH; Sun, ZL; Xu, XX; Liu, F	Liu, Yini; Wu, Haihong; Sun, Zhilan; Xu, Xiaoxi; Liu, Fang	Contamination and Biofilm Formation of Foodborne and Opportunistic Pathogens in Yellow-Feathered Chicken Carcass	2021	10.1089/fpd.2020.2876	http://dx.doi.org/10.1089/fpd.2020.2876	33689469	WebOfScience	biofilm formation; pathogen; spoilage; polysaccharide	ANTIMICROBIAL RESISTANCE; LISTERIA-MONOCYTOGENES; SALMONELLA; MEAT; PREVALENCE; PRODUCTS; COLI	18	3	210	218	This study aims to analyze the contamination and biofilm formation of foodborne and opportunistic pathogens in yellow-feathered chicken carcasses sampled in different seasons and to prove the relationship between biofilm-forming ability and bacterial extracellular polysaccharide (EPS) production. A total of 78 strains were isolated from chicken samples. The strains consisted of 30.8% Escherichia …
Papavasileiou, K; Papavasileiou, E; Tseleni-Kotsovili, A; Bersimis, S; Nicolaou, C; Ioannidis, A; Chatzipanagiotou, S	Papavasileiou, K.; Papavasileiou, E.; Tseleni-Kotsovili, A.; Bersimis, S.; Nicolaou, C.; Ioannidis, A.; Chatzipanagiotou, S.	Comparative antimicrobial susceptibility of biofilm versus planktonic forms of Salmonella enterica strains isolated from children with gastroenteritis	2010	10.1007/s10096-010-1015-y	http://dx.doi.org/10.1007/s10096-010-1015-y	20640867	WebOfScience		GROWTH-RATE; BACTERIAL BIOFILMS; ESCHERICHIA-COLI; PSEUDOMONAS-AERUGINOSA; RESISTANCE; ANTIBIOTICS; TOBRAMYCIN; TYPHIMURIUM; INFECTIONS; SURFACES	29	11	1401	1405	In the present study, 194 Salmonella enterica strains, isolated from infected children and belonging to various serotypes, were investigated for their ability to form biofilms and the biofilm forms of the isolated strains were compared to their corresponding planktonic forms with respect to the antimicrobial susceptibility. For the biofilm-forming strains, the minimum inhibitory concentration for…
Simoni, C; Ausani, TD; Laviniki, V; Lopes, GV; Cardoso, MRD	Simoni, Cintia; Ausani, Thais de Campos; Laviniki, Vanessa; Lopes, Graciela Volz; de Itapema Cardoso, Marisa Ribeiro	Salmonella Derby from pig production chain over a 10-year period: antimicrobial resistance, biofilm formation, and genetic relatedness	2022	10.1007/s42770-022-00846-7	http://dx.doi.org/10.1007/s42770-022-00846-7	36279095	WebOfScience	Adherence; Antimicrobial susceptibility; MIC; Clonal groups; Swine	NONTYPHOIDAL SALMONELLA; LISTERIA-MONOCYTOGENES; CARRIER PIGS; ENTERICA; PREVALENCE; FOOD; SLAUGHTER; SENSITIVITY; MECHANISMS; SPP.	53	4	2185	2194	The aim of this study was to evaluate 140 Salmonella Derby isolates collected over a 10-year period from porcine origins (environment, pig carcass, lymph nodes, intestinal content, and pork) for their phenotypic and genotypic antimicrobial resistance, their ability to produce biofilm, and their genetic relatedness. The minimum inhibitory concentration (MIC) was determined using microdilution brot…
Kumar, GD; Williams, RC; Sriranganathan, N; Boyer, RR; Eifert, JD	Kumar, Govindaraj Dev; Williams, Robert C.; Sriranganathan, Nammalwar; Boyer, Renee R.; Eifert, Joseph D.	Survival of Tomato Outbreak Associated Salmonella Serotypes in Soil and Water and the Role of Biofilms in Abiotic Surface Attachment	2018	10.1089/fpd.2017.2416	http://dx.doi.org/10.1089/fpd.2017.2416	30010397	WebOfScience	Salmonella serotypes; biofilms; survival; cell injury; soil; water	UNITED-STATES; MULTISTATE OUTBREAK; PERSISTENCE; TYPHIMURIUM; PRODUCE; FRESH	15	9	548	553	Salmonella serotypes linked to tomato-associated outbreaks were evaluated for survival in soil and water over a 40-day period. Salmonella enterica serotypes Anatum, Baildon, Braenderup, Montevideo, Newport, and Javiana were inoculated separately into sterile soil and water, followed by plating onto TSAYE and XLT4 at 10-day intervals. Biofilm production by Salmonella serotypes was measured on both…
Cota, JB; Carvalho, AC; Dias, I; Reisinho, A; Bernardo, F; Oliveira, M	Cota, Joao B.; Carvalho, Ana C.; Dias, Ines; Reisinho, Ana; Bernardo, Fernando; Oliveira, Manuela	Salmonella spp. in Pet Reptiles in Portugal: Prevalence and Chlorhexidine Gluconate Antimicrobial Efficacy	2021	10.3390/antibiotics10030324	http://dx.doi.org/10.3390/antibiotics10030324	33808891	WebOfScience	Salmonella; reptiles; isolation; antimicrobial resistance; biofilms; chlorhexidine gluconate; public health		10	3			A fraction of human Salmonella infections is associated with direct contact with reptiles, yet the number of reptile-associated Salmonellosis cases are believed to be underestimated. Existing data on Salmonella spp. transmission by reptiles in Portugal is extremely scarce. The aim of the present work was to evaluate the prevalence of Salmonella spp. in pet reptiles (snakes, turtles, and lizards),…	324
dos Santos, RL; Davanzo, EFA; Palma, JM; Castro, VHD; da Costa, HMB; Dallago, BSL; Perecmanis, S; Santana, AP	dos Santos, Rebecca Lavarini; Agostinho Davanzo, Emilia Fernanda; Palma, Joana Marchesini; de Lemos Castro, Virgilio Hipolito; Boaventura da Costa, Hayanna Maria; Lima Dallago, Bruno Stefano; Perecmanis, Simone; Santana, Angela Patricia	Molecular characterization and biofilm-formation analysis of Listeria monocytogenes, Salmonella spp., and Escherichia coli isolated from Brazilian swine slaughterhouses	2022	10.1371/journal.pone.0274636	http://dx.doi.org/10.1371/journal.pone.0274636	36126071	WebOfScience		POLYMERASE-CHAIN-REACTION; ANTIMICROBIAL RESISTANCE GENES; MULTIPLEX PCR; PORK SLAUGHTER; CONTAMINATION; VIRULENCE; CARCASSES; PIGS; SUSCEPTIBILITY; IDENTIFICATION	17	9			This study aimed to verify the presence of Listeria monocytogenes, Salmonella spp., and Escherichia coli in two Brazilian swine slaughterhouses, as well as to perform antibiograms, detect virulence and antimicrobial resistance genes, and evaluate the in vitro biofilm-forming capability of bacterial isolates from these environments. One Salmonella Typhi isolate and 21 E. coli isolates were detecte…	e0274636
Igbinosa, EO; Beshiru, A; Igbinosa, IH; Okoh, AI	Igbinosa, Etinosa O.; Beshiru, Abeni; Igbinosa, Isoken H.; Okoh, Anthony I.	Antimicrobial resistance and genetic characterisation of Salmonella enterica from retail poultry meats in Benin City, Nigeria	2022	10.1016/j.lwt.2022.114049	http://dx.doi.org/10.1016/j.lwt.2022.114049		WebOfScience	Virulence; Biofilm; Poultry; Multi-resistance; Serovar	CLASS-I INTEGRON; ANTIBIOTIC-RESISTANCE; MULTIPLEX PCR; VIRULENCE GENES; CHICKEN MEAT; PREVALENCE; SEROVARS; SPP.; INVA; IDENTIFICATION	169				Salmonellosis is a frontrunner in food-borne diseases with emerging public health concerns. This study aimed to characterise the virulence and antimicrobial resistance (AMR) of Salmonella enterica recovered from poultry meat within Benin City, Nigeria. Of the 250 poultry meat samples, 103/250(41.2%) were positive for Salmonella species. Of the 185 Salmonella strains screened for Salmonella enteri…	114049
Fuche, FJ; Sen, S; Jones, JA; Nkeze, J; Permala-Booth, J; Tapia, MD; Sow, SO; Tamboura, B; Touré, A; Onwuchekwa, U; Sylla, M; Kotloff, KL; Tennant, SM	Fuche, Fabien J.; Sen, Sunil; Jones, Jennifer A.; Nkeze, Joseph; Permala-Booth, Jasnehta; Tapia, Milagritos D.; Sow, Samba O.; Tamboura, Boubou; Toure, Aliou; Onwuchekwa, Uma; Sylla, Mamadou; Kotloff, Karen L.; Tennant, Sharon M.	Characterization of Invasive Salmonella Serogroup C1 Infections in Mali	2018	10.4269/ajtmh.17-0508	http://dx.doi.org/10.4269/ajtmh.17-0508	29280425	WebOfScience		BLOOD-STREAM INFECTIONS; INFLUENZAE TYPE-B; BIOFILM FORMATION; DISEASE; CATALASE; CHILDREN; BAMAKO; BURDEN; SPP.	98	2	589	594	Nontyphoidal Salmonella (NTS) are the leading cause of foodborne infections worldwide and a major cause of bloodstream infections in infants and HIV-infected adults in sub-Saharan Africa (SSA). Salmonella Typhimurium (serogroup B) and Salmonella Enteritidis (serogroup D) are the most common serovars in this region. However, data describing rarer invasive NTS serovars, particularly those belonging…
Castelijn, GAA; Parabirsing, JA; Zwietering, MH; Moezelaar, R; Abee, T	Castelijn, Greetje A. A.; Parabirsing, Jo-Ann; Zwietering, Marcel H.; Moezelaar, Roy; Abee, Tjakko	Surface behaviour of S. Typhimurium, S. Derby, S. Brandenburg and S. Infantis	2013	10.1016/j.vetmic.2012.07.047	http://dx.doi.org/10.1016/j.vetmic.2012.07.047	22906529	WebOfScience	Salmonella; Survival; Biofilm; Stainless steel; Desiccation; Peracetic acid	ENTERICA SEROVAR TYPHIMURIUM; BIOFILM-FORMATION; LISTERIA-MONOCYTOGENES; SALMONELLA SPP.; FOODBORNE PATHOGENS; CROSS-CONTAMINATION; ESCHERICHIA-COLI; STAINLESS-STEEL; SURVIVAL; CELLS	161	3-4	305	314	Cross-contamination due to Salmonella on the surface of processing equipment greatly contributes to contamination of pork products. Therefore, a clear understanding of surface and survival behaviour of relevant Salmonella serovars in pork processing environments is needed to develop better strategies for Salmonella control. Within this study the biofilm forming behaviour of S. Typhimurium, S. Der…
Wu, C; Labrie, J; Tremblay, YDN; Haine, D; Mourez, M; Jacques, M	Wu, C.; Labrie, J.; Tremblay, Y. D. N.; Haine, D.; Mourez, M.; Jacques, M.	Zinc as an agent for the prevention of biofilm formation by pathogenic bacteria	2013	10.1111/jam.12197	http://dx.doi.org/10.1111/jam.12197	23509865	WebOfScience	bacterial pathogens; biofilm; matrix; swine; zinc	ESCHERICHIA-COLI; OXIDE; ANTITOXIN; DIARRHEA; GROWTH; COPPER	115	1	30	40	Aims Biofilm formation is important for the persistence of bacteria in hostile environments. Bacteria in a biofilm are usually more resistant to antibiotics and disinfectants than planktonic bacteria. Our laboratory previously reported that low concentrations of zinc inhibit biofilm formation of Actinobacillus pleuropneumoniae. The aim of this study is to evaluate the effect of zinc on growth and…
Kaczorek-Lukowska, E; Sowinska, P; Franaszek, A; Dziewulska, D; Malaczewska, J; Stenzel, T	Kaczorek-Lukowska, Edyta; Sowinska, Patrycja; Franaszek, Antoni; Dziewulska, Daria; Malaczewska, Joanna; Stenzel, Tomasz	Can domestic pigeon be a potential carrier of zoonotic Salmonella?	2021	10.1111/tbed.13891	http://dx.doi.org/10.1111/tbed.13891	33091215	WebOfScience	antimicrobial resistance; gene homology; genotyping; pigeons; Salmonella; virulence factors	COLUMBA-LIVIA-DOMESTICA; FERAL PIGEONS; STREPTOCOCCUS-AGALACTIAE; ANTIMICROBIAL RESISTANCE; ANTIBIOTIC-RESISTANCE; MULTIDRUG-RESISTANCE; ESCHERICHIA-COLI; VIRULENCE GENES; TYPHIMURIUM; IDENTIFICATION	68	4	2321	2333	Salmonellosis is one of the most important bacterial diseases in pigeons. This study aimed to estimate the prevalence of Salmonella spp. in domestic pigeons (Columba livia f. domestica) in Poland, its antimicrobial susceptibility (both phenotypic and genotypic), and its capability for biofilm formation. The presence of selected virulence genes, nucleotide homology of selected genes, and susceptib…
Gemba, M; Rosiak, E; Nowak-Zyczynska, Z; Kalecka, P; Lodykowska, E; Kolozyn-Krajewska, D	Gemba, Mateusz; Rosiak, Elzbieta; Nowak-Zyczynska, Zuzanna; Kalecka, Paulina; Lodykowska, Elzbieta; Kolozyn-Krajewska, Danuta	Factors Influencing Biofilm Formation by Salmonella enterica sv. Typhimurium, E. cloacae, E. hormaechei, Pantoea spp., and Bacillus spp. Isolated from Human Milk Determined by PCA Analysis	2022	10.3390/foods11233862	http://dx.doi.org/10.3390/foods11233862	36496670	WebOfScience	bacterial biofilm; pathogen; breast milk; polystyrene; PCA	CRONOBACTER-SAKAZAKII INFECTION; ESCHERICHIA-COLI; ENTEROBACTER-SAKAZAKII; KLEBSIELLA-PNEUMONIAE; ANTIBIOTIC TOLERANCE; BREAST-MILK; TEMPERATURE; STRAINS; INFANT; PERSISTENCE	11	23			Bacteria enter milk during poor hygiene practices and can form a biofilm on surfaces that come into contact with human milk. The presence of a biofilm increases the risk of infections among newborns as bacteria protected by biofilm are resistant to washing and disinfection processes. The formation of the biofilm depends on the microbial species, environmental conditions, and the specific material…	3862
Ioannidis, A; Papavasileiou, K; Papavasileiou, E; Bersimis, S; Chatzipanagiotou, S	Ioannidis, A.; Papavasileiou, K.; Papavasileiou, E.; Bersimis, S.; Chatzipanagiotou, S.	Distribution of Six Effector Protein Virulence Genes Among Salmonella enterica enterica Serovars Isolated from Children and their Correlation with Biofilm Formation and Antimicrobial Resistance	2013	10.1007/s40291-013-0039-2	http://dx.doi.org/10.1007/s40291-013-0039-2	23733519	WebOfScience		III SECRETION; HOST-CELL; EPITHELIAL-CELLS; SOPE2; INVASION; INFECTIONS; EXPRESSION; SUSCEPTIBILITY; ANTIBIOTICS; BACTERIA	17	5	311	317	Salmonella enterica enterica encodes a variety of virulence factors. Among them, the type III secretion system (TTSS) encoded in the Salmonella pathogenicity islands (SPIs) is required for induction of proinflammatory responses, invasion of intestinal epithelial cells, induction of cell death in macrophages, and elicitation of diarrhea. The presence of the effector protein genes sopB, sopD, sopE,…
Das, PK; Mandal, A; Rahman, MM; Sarkar, SL; Jahid, IK; Hossain, MA; Ul Alam, ASMR; Roy, PC	Das, Prosanto Kumar; Mandal, Ananta; Rahman, Md Mizanur; Sarkar, Shovon Lal; Jahid, Iqbal Kabir; Hossain, Md Anwar; Ul Alam, A. S. M. Rubayet; Roy, Pravas Chandra	Salmonella enterica Serovar Typhimurium and Enteritidis Isolated from Raw Shrimp in Bangladesh: An Investigation Based on Molecular Characteristics, Survival, Virulence, Antibiotic Resistance, and Biofilm Formation Attributes	2022	10.1155/2022/3420364	http://dx.doi.org/10.1155/2022/3420364		WebOfScience		TOLERANCE RESPONSE; EFFLUX PUMPS; PREVALENCE; SEAFOOD; VARIABILITY; BILE; PRODUCTS; LISTERIA; IMPACT; CHAIN	2022				Shrimp is the white gold of Bangladesh, with the second-highest income source from exporting to foreign countries. Contamination with Salmonella spp. is now one of the significant issues for Bangladesh to export. Proper characterization of the salmonella pathogen is thus necessary to avoid undesirable losses due to the rejection of exported shrimp. In Bangladesh, the present condition of raw shri…	3420364
Zheng, DY; Ma, K; Du, JL; Zhou, YJ; Wu, GL; Qiao, X; Wang, YM; Ni, YL; Fu, JJ; Huo, X	Zheng, Dongyu; Ma, Kai; Du, Jialu; Zhou, Yijing; Wu, Gaolin; Qiao, Xin; Wang, Yanmei; Ni, Yunlong; Fu, Junjie; Huo, Xiang	Characterization of Human Origin Salmonella Serovar 1,4,[5],12:i:- in Eastern China, 2014 to 2018	2021	10.1089/fpd.2021.0008	http://dx.doi.org/10.1089/fpd.2021.0008	34287022	WebOfScience	Salmonella 14[5]12; i; -; virulence; drug resistance; MLST; PFGE	ENTERICA SEROVAR; PHENOTYPIC CHARACTERISTICS; BIOFILM FORMATION; TYPHIMURIUM; CATTLE	18	11	790	797	The prevalence of Salmonella serovar 1,4,[5],12:i:- among diarrhea patients has increased considerably in many countries around the world, including China. However, the characterization of this serovar of human origin has been less reported from China. We characterized 76 isolates of Salmonella 1,4,[5],12:i:- gained from diarrhea patients from 2014 to 2018 in the Jiangsu Province of eastern China…
Gkana, EN; Giaouris, ED; Doulgeraki, AI; Kathariou, S; Nychas, GJE	Gkana, Eleni N.; Giaouris, Efstathios D.; Doulgeraki, Agapi I.; Kathariou, Sophia; Nychas, George-John E.	Biofilm formation by Salmonella Typhimurium and Staphylococcus aureus on stainless steel under either mono- or dual-species multi-strain conditions and resistance of sessile communities to sub-lethal chemical disinfection	2017	10.1016/j.foodcont.2016.09.038	http://dx.doi.org/10.1016/j.foodcont.2016.09.038		WebOfScience	Biofilms; Salmonella Typhimurium; MRSA Staphylococcus aureus; Sub-lethal chemical disinfection; Bacterial interactions; Resistance	ENTERICA SEROVAR TYPHIMURIUM; FOOD CONTACT SURFACES; PSEUDOMONAS-AERUGINOSA; LISTERIA-MONOCYTOGENES; SPATIAL-DISTRIBUTION; BIOCIDE TOLERANCE; ESCHERICHIA-COLI; SANITIZERS; CELLS; BACTERIA	73		838	846	Intercellular interactions encountered within and between different bacterial species are believed to play key roles in both biofilm formation and antimicrobial resistance. In this study, Salmonella Typhimurium and Staphylococcus aureus (3 strains per species) were left to form biofilms on stainless steel coupons incubated at 20 degrees C for 144 h (i.e. 6 days), in periodically renewable growth …
Ichida, JM; Krizova, L; LeFevre, CA; Keener, HM; Elwell, DL; Burtt, EH	Ichida, JM; Krizova, L; LeFevre, CA; Keener, HM; Elwell, DL; Burtt, EH	Bacterial inoculum enhances keratin degradation and biofilm formation in poultry compost	2001	10.1016/S0167-7012(01)00302-5	http://dx.doi.org/10.1016/S0167-7012(01)00302-5	11576684	WebOfScience	Bacillus licheniformis; keratin; biofilm; poultry compost	SALMONELLA; MANURE	47	2	199	208	Native microbial populations can degrade poultry waste, but the process can be hastened by using feather-degrading bacteria. Strains of Bacillus licheniformis and a Streptomyces sp. isolated from the plumage of wild birds were grown in a liquid basal medium and used to inoculate feathers in compost bioreaction vessels. Control vessels had only basal medium added to the feathers, litter and straw.…
Sha, Q; Gunathilake, A; Forstner, MRJ; Hahn, D	Sha, Qiong; Gunathilake, Anuradha; Forstner, Michael R. J.; Hahn, Dittmar	Temporal analyses of the distribution and diversity of Salmonella in natural biofilms	2011	10.1016/j.syapm.2011.01.005	http://dx.doi.org/10.1016/j.syapm.2011.01.005	21536398	WebOfScience	Biofilms; Contamination; Pathogens; Salmonella; Runoff	HEADWATER SPRING ECOSYSTEM; POLYMERASE-CHAIN-REACTION; REAL-TIME PCR; ENTERICA SEROVAR TYPHIMURIUM; ESCHERICHIA-COLI; BACTERIAL PATHOGENS; VIBRIO-CHOLERAE; GEL-ELECTROPHORESIS; SOLAR DISINFECTION; REP-PCR	34	5	353	359	The diversity and distribution of salmonellae in freshwater biofilms were analyzed at a fine scale (i.e. in 20 locations from a 324 cm(2) area) for two sites in San Marcos, TX. A concrete storm water overflow channel (City Park) was sampled 4 times and a concrete surface in the spring-fed headwaters of the San Marcos River (Spring Lake) 5 times between April and September 2009, and each biofilm s…
Díez-García, M; Capita, R; Alonso-Calleja, C	Diez-Garcia, Miryam; Capita, Rosa; Alonso-Calleja, Carlos	Influence of serotype on the growth kinetics and the ability to form biofilms of Salmonella isolates from poultry	2012	10.1016/j.fm.2012.03.012	http://dx.doi.org/10.1016/j.fm.2012.03.012	22608221	WebOfScience	Salmonella serotypes; Poultry; Biofilms; Growth kinetics	LISTERIA-MONOCYTOGENES; ENTERICA SEROVARS; STAINLESS-STEEL; ATTACHMENT; RESISTANCE; PREVALENCE; ADHESION; STRAINS; SPP.	31	2	173	180	The influence of the serotype on the growth behaviour and the ability to form biofilms of Salmonella enterica strains was investigated. The relationships between biofilm formation and growth kinetic parameters were also determined. A total of 69 strains (61 isolates from poultry and 8 reference strains from culture collections) belonging to 10 serotypes (S. enterica serotype Typhimurium, S. Newpo…
Handeland, K; Nesse, LL; Lillehaug, A; Vikoren, T; Djonne, B; Bergsjo, B	Handeland, Kjell; Nesse, Live L.; Lillehaug, Atle; Vikoren, Turid; Djonne, Berit; Bergsjo, Bjarne	Natural and experimental Salmonella Typhimurium infections in foxes (Vulpes vulpes)	2008	10.1016/j.vetmic.2008.05.002	http://dx.doi.org/10.1016/j.vetmic.2008.05.002	18547749	WebOfScience	Salmonella Typhimurium; Red fox; Vulpes vulpes; Wildlife; Acid tolerance; Indicator species	FIELD GEL-ELECTROPHORESIS; AVIAN WILDLIFE; MOLECULAR EPIDEMIOLOGY; HUMAN-DISEASE; NORWAY; PREVALENCE; ENTERICA; MORPHOTYPE; ANIMALS; RPOS	132	1-2	129	134	The red fox (Vulpes vulpes)can be considered as a relevant indicator species for Salmonella in the local environment and Salmonella faecal carriage was investigated in 215 red foxes in Norway shot during the winters 2002/2003 and 2003/2004. Fourteen (6.5%) of the foxes carried Salmonella. Four isolates were determined as serovars Kottbus (n = 2) and Hessarek (n = 2) of Salmonella enterica subspec…
Crippen, TL; Sheffield, CL; Andrews, K; Dowd, SE; Bongaerts, RJ; Nisbet, DJ	Crippen, Tawni L.; Sheffield, Cynthia L.; Andrews, Kathleen; Dowd, Scot E.; Bongaerts, Roy J.; Nisbet, David J.	Planktonic and biofilm community characterization and Salmonella resistance of 14-day-old chicken cecal microflora-derived continuous-flow cultures	2008	10.4315/0362-028X-71.10.1981	http://dx.doi.org/10.4315/0362-028X-71.10.1981	18939741	WebOfScience		COMPETITIVE-EXCLUSION CULTURES; ENTERICA SEROVAR ENTERITIDIS; VOLATILE FATTY-ACIDS; IN-VITRO; TYPHIMURIUM COLONIZATION; ANAEROBIC BACTERIA; INTESTINAL FLORA; BROILER-CHICKENS; POULTRY; MICROORGANISMS	71	10	1981	1987	This study evaluated the composition of gastrointestinal bacterial communities in birds during an age in which their susceptibility to Salmonella is highly diminished. One of the challenges to developing probiotics is to develop an efficacious culture of minimal diversity that includes bacteria that are vital contributors to protection from pathogens, but excludes unnecessary species. This study …
Di Vito, M; Cacaci, M; Barbanti, L; Martini, C; Sanguinetti, M; Benvenuti, S; Tosi, G; Fiorentini, L; Scozzoli, M; Bugli, F; Mattarelli, P	Di Vito, Maura; Cacaci, Margherita; Barbanti, Lorenzo; Martini, Cecilia; Sanguinetti, Maurizio; Benvenuti, Stefania; Tosi, Giovanni; Fiorentini, Laura; Scozzoli, Maurizio; Bugli, Francesca; Mattarelli, Paola	Origanum vulgare Essential Oil vs. a Commercial Mixture of Essential Oils: In Vitro Effectiveness on Salmonella spp. from Poultry and Swine Intensive Livestock	2020	10.3390/antibiotics9110763	http://dx.doi.org/10.3390/antibiotics9110763	33142685	WebOfScience	Salmonella; Origanum vulgare; ciprofloxacin; poultry farms; pig farms	LISTERIA-MONOCYTOGENES; INHIBITION; BOLOGNA; GROWTH; BLEND; THYME	9	11			Salmonella spp. represent a public health concern for humans and animals due to the increase of antibiotic resistances. In this scenario, the use of essential oils (EOs) could be a valid tool against Salmonella contamination of meat. This work compares the in vitro effectiveness of an Italian mixture of feed additives based on EOs (GR-OLI) with EO of Origanum vulgare L., recently admitted by Euro…	763
Pate, M; Micunovic, J; Golob, M; Vestby, LK; Ocepek, M	Pate, Mateja; Micunovic, Jasna; Golob, Majda; Vestby, Lene Karine; Ocepek, Matjaz	Salmonella Infantis in Broiler Flocks in Slovenia: The Prevalence of Multidrug Resistant Strains with High Genetic Homogeneity and Low Biofilm-Forming Ability	2019	10.1155/2019/4981463	http://dx.doi.org/10.1155/2019/4981463	30881988	WebOfScience		ENTERICA SEROVAR INFANTIS; CAPACITY; CLONES	2019				For almost a decade, the number of Salmonella enterica subspecies enterica serovar Infantis-positive broiler flocks has been steadily increasing in Slovenia, doubling the number of positive holdings in only a few years. Since multidrug resistant S. Infantis isolates are highly prevalent in the broiler meat industry and may represent a public health concern through the food chain, we aimed to inve…	4981463
Morshdy, AEMA; El-tahlawy, AS; Qari, SH; Qumsani, AT; Bay, DH; Sami, R; Althubaiti, EH; Mansour, AMA; Aljahani, AH; Hafez, ASE; Mahmoud, AFA; El Bayomi, RM; Hussein, MA	Morshdy, Alaa Eldin M. A.; El-tahlawy, Ahmed S.; Qari, Sameer H.; Qumsani, Alaa T.; Bay, Daniyah Habiballah; Sami, Rokayya; Althubaiti, Eman Hillal; Mansour, Ahmed M. A.; Aljahani, Amani H.; Hafez, Abd El-Salam E.; Mahmoud, Abdallah Fikry A.; El Bayomi, Rasha M.; Hussein, Mohamed A.	Anti-Biofilms' Activity of Garlic and Thyme Essential Oils against Salmonella typhimurium	2022	10.3390/molecules27072182	http://dx.doi.org/10.3390/molecules27072182	35408576	WebOfScience	essential oils; S; typhimurium; SdiA gene; antibiotic; biofilm formation	CHEMICAL-COMPOSITION; ANTIMICROBIAL RESISTANCE; LISTERIA-MONOCYTOGENES; BACTERIAL-CONTAMINATION; PROCESSING ENVIRONMENT; STAPHYLOCOCCUS-AUREUS; ANTIBIOTIC-RESISTANCE; SLAUGHTERED CATTLE; GENE-EXPRESSION; STAINLESS-STEEL	27	7			Biofilm control by essential oil (EO) application has recently increased to preclude biofilm production on foods and environmental surfaces. In this work, the anti-biofilm effects of garlic and thyme essential oils using the minimum inhibitory concentration (MIC) method against Salmonella typhimurium recovered from different abattoir samples were investigated along with the virulence genes (InvA,…	2182
Gong, JS; Xu, M; Zhu, CH; Miao, JF; Liu, XX; Xu, B; Zhang, JQ; Yu, Y; Jia, XB	Gong, Jiansen; Xu, Ming; Zhu, Chunhong; Miao, Jinfeng; Liu, Xuexian; Xu, Bu; Zhang, Jinqiu; Yu, Yan; Jia, Xuebo	Antimicrobial resistance, presence of integrons and biofilm formation of Salmonella Pullorum isolates from eastern China (1962-2010)	2013	10.1080/03079457.2013.788129	http://dx.doi.org/10.1080/03079457.2013.788129	23656571	WebOfScience		MOLECULAR CHARACTERIZATION; BACTERIAL BIOFILMS; CLASS-1 INTEGRONS; RETAIL MEATS; INFECTIONS; SEROVARS; PREVALENCE; EVOLUTION; DISEASES; ANIMALS	42	3	290	294	Three hundred and thirty-seven isolates of Salmonella Pullorum from eastern China between 1962 and 2010 were characterized for antimicrobial susceptibility (disk diffusion method), the presence of integrons (polymerase chain reaction followed by sequencing) and the ability to form biofilms (semi-quantitative adherence assay). Two hundred and fifty-eight isolates (76.6%) exhibited multiple drug re…
Wang, W; Wang, L; Su, JY; Xu, ZB	Wang, Wen; Wang, Li; Su, Jianyu; Xu, Zhenbo	Antibiotic Susceptibility, Biofilm-Forming Ability, and Incidence of Class 1 Integron of Salmonella spp., Escherichia coli, and Staphylococcus aureus Isolated from Various Foods in a School Canteen in China	2020	10.1089/fpd.2019.2694	http://dx.doi.org/10.1089/fpd.2019.2694	31794255	WebOfScience	foodborne pathogens; antibiotic susceptibility; class 1 integron	ANTIMICROBIAL RESISTANCE; SURVEILLANCE; DIVERSITY; GENES	17	4	269	275	In recent years, the food poisoning incidents from school canteens have aroused widespread concern in China. Microbial contamination to the foods is the main factor responsible for these food poisoning events. In this study, identification of microbial pathogens including Salmonella spp., Escherichia coli, and Staphylococcus aureus in samples (frozen pork, fresh pork, fresh chicken, and different…
Finn, S; Hinton, JCD; McClure, P; Amézquita, A; Martins, M; Fanning, S	Finn, Sarah; Hinton, Jay C. D.; McClure, Peter; Amezquita, Alejandro; Martins, Marta; Fanning, Seamus	Phenotypic Characterization of Salmonella Isolated from Food Production Environments Associated with Low-Water Activity Foods	2013	10.4315/0362-028X.JFP-13-088	http://dx.doi.org/10.4315/0362-028X.JFP-13-088	23992493	WebOfScience		ENTERICA SEROVAR TYPHIMURIUM; BIOFILM FORMATION; AGGREGATIVE BEHAVIOR; RESISTANCE; OUTBREAK; SURVIVAL; ENTERITIDIS; CELLULOSE; STRAINS; VIRULENCE	76	9	1488	1499	Salmonella can survive for extended periods of time in low-moisture environments posing a challenge for modern food production. This dangerous pathogen must be controlled throughout the production chain with a minimal risk of dissemination. Limited information is currently available describing the behavior and characteristics of this important zoonotic foodborne bacterium in low-moisture food pro…
Vestby, LK; Moretro, T; Ballance, S; Langsrud, S; Nesse, LL	Vestby, Lene K.; Moretro, Trond; Ballance, Simon; Langsrud, Solveig; Nesse, Live L.	Survival potential of wild type cellulose deficient Salmonella from the feed industry	2009	10.1186/1746-6148-5-43	http://dx.doi.org/10.1186/1746-6148-5-43	19930629	WebOfScience		ENTERICA SEROVAR ENTERITIDIS; BIOFILM-FORMING ABILITIES; THIN AGGREGATIVE FIMBRIAE; MULTICELLULAR BEHAVIOR; RDAR MORPHOTYPE; FISH-MEAL; TYPHIMURIUM; FACTORIES; BIOSYNTHESIS; PERSISTENCE	5				Background: Biofilm has been shown to be one way for Salmonella to persist in the feed factory environment. Matrix components, such as fimbriae and cellulose, have been suggested to play an important role in the survival of Salmonella in the environment. Multicellular behaviour by Salmonella is often categorized according to colony morphology into rdar (red, dry and rough) expressing curli fimbri…	43
Dufresne, K; Saulnier-Bellemare, J; Daigle, F	Dufresne, Karine; Saulnier-Bellemare, Julie; Daigle, France	Functional Analysis of the Chaperone-Usher Fimbrial Gene Clusters of Salmonella enterica serovar Typhi	2018	10.3389/fcimb.2018.00026	http://dx.doi.org/10.3389/fcimb.2018.00026	29473020	WebOfScience	chaperone-usher; fimbriae; S. Typhi; infection; biofilm; pathogenesis	PATHOGENICITY ISLAND 1; COPY-NUMBER VECTORS; BIOFILM FORMATION; III SECRETION; MULTIDRUG-RESISTANT; SELECTIVE CAPTURE; ALLELIC VARIATION; EPITHELIAL-CELLS; IVB PILI; TYPHIMURIUM	8				The human specific pathogen Salmonella enterica serovar Typhi causes typhoid, a major public health issue in developing countries. Several aspects of its pathogenesis are still poorly understood. S. Typhi possesses 14 fimbrial gene clusters including 12 chaperone-usher fimbriae (stg, sth, bcf, fim, saf, sef, sta, stb, stc, std, ste, and tcf). These fimbriae are weakly expressed in laboratory cond…	26
Paudyal, N; Pan, H; Elbediwi, M; Zhou, X; Peng, XQ; Li, XL; Fang, WH; Yue, M	Paudyal, Narayan; Pan, Hang; Elbediwi, Mohammed; Zhou, Xiao; Peng, Xianqi; Li, Xiaoliang; Fang, Weihuan; Yue, Min	Characterization of Salmonella Dublin isolated from bovine and human hosts	2019	10.1186/s12866-019-1598-0	http://dx.doi.org/10.1186/s12866-019-1598-0	31619165	WebOfScience	Salmonella Dublin; Antibiogram; Phenotype; Genotype; Morphotype; Virulence	GENOME SEQUENCING PROVIDES; ENTERICA SEROVAR DUBLIN; ANTIMICROBIAL RESISTANCE; TYPHIMURIUM; IDENTIFICATION; INVASIVENESS; COLONIZATION; CHOLERAESUIS; SEROTYPES; FLAGELLA	19	1			Background Salmonella enterica subsp. enterica serovar Dublin (S. Dublin), a cattle adapted serovar causes enteritis, and systemic disease in bovines. The invasive index of this serovar far exceeds that of the other serovars and human infections often present as fatal or highly resistant infections. In this, observational study, phenotypic properties of human and bovine-derived isolates of S. Dub…	226
Albutti, A; Gul, MS; Siddiqui, MF; Maqbool, F; Adnan, F; Ullah, I; Rahman, Z; Qayyum, S; Shah, MA; Salman, M	Albutti, Aqel; Gul, Muhammad Shoaib; Siddiqui, Muhammad Faisal; Maqbool, Farhana; Adnan, Fazal; Ullah, Ihsan; Rahman, Ziaur; Qayyum, Sadia; Shah, Muhammad Ajmal; Salman, Muhammad	Combating Biofilm by Targeting Its Formation and Dispersal Using Gallic Acid against Single and Multispecies Bacteria Causing Dental Plaque	2021	10.3390/pathogens10111486	http://dx.doi.org/10.3390/pathogens10111486	34832641	WebOfScience	biofilm control; dispersal effects; potential effect; gallic acid; biomass; EPS; dental plaque	STREPTOCOCCUS-MUTANS; PSEUDOMONAS-AERUGINOSA; ANTIBACTERIAL ACTIVITY; GALLATE	10	11			Exploring biological agents to control biofilm is a vital alternative in combating pathogenic bacteria that cause dental plaque. This study was focused on antimicrobial, biofilm formation and biofilm dispersal efficacy of Gallic acid (GA) against bacteria, including Proteus spp., Escherichia coli, Pseudomonas spp., Salmonella spp., Streptococcus mutans, and Staphylococcus aureus and multispecies …	1486
Bacci, C; Vismarra, A; Dander, S; Barilli, E; Superchi, P	Bacci, Cristina; Vismarra, Alice; Dander, Silvia; Barilli, Elena; Superchi, Paola	Occurrence and Antimicrobial Profile of Bacterial Pathogens in Former Foodstuff Meat Products Used for Pet Diets	2019	10.4315/0362-028X.JFP-18-352	http://dx.doi.org/10.4315/0362-028X.JFP-18-352	30688534	WebOfScience	Antimicrobial resistance; Biofilm; Escherichia coli; Extended-spectrum beta-lactamase; Former foodstuffs; Salmonella	RESISTANT ESCHERICHIA-COLI; SPECTRUM-BETA-LACTAMASE; RAW FOOD DIETS; BIOFILM FORMATION; DRUG-RESISTANCE; SALMONELLA; ANIMALS; POULTRY; GENES; PREVALENCE	82	2	316	324	European legislation stipulates that food no longer intended for human consumption, due to commercial reasons, manufacturing problems, or some defect, can be used in pet feed. However, the presence of former foodstuffs in pet diets could constitute a public health issue because pets can act as reservoirs of antimicrobial resistance genes. In this study, for the first time, biological hazards due …
Namasivayam, SKR; Francis, AL; Bharani, RSA; Nachiyar, CV	Namasivayam, S. Karthick Raja; Francis, A. L.; Bharani, R. S. Arvind; Nachiyar, C. Valli	Bacterial biofilm or biofouling networks with numerous resilience factors from real water supplies of Chennai and their enhanced susceptibility to biocompatible nanoparticles	2019	10.1016/j.jclepro.2019.05.199	http://dx.doi.org/10.1016/j.jclepro.2019.05.199		WebOfScience	Water reservoirs; Water quality; Coliforms; Biofilm; Nanoparticles	SILVER NANOPARTICLES; ANTIBIOTIC-RESISTANCE; GREEN SYNTHESIS; RISK-ASSESSMENT; QUALITY; MEMBRANE; GROUNDWATER; PARAMETERS; EFFLUENT; ZEOLITE	231		872	898	In the present investigation, enhanced susceptibility of bacterial biofilm networks associated with water repositories of Chennai to silver and silica nanoparticles has been proposed. A total of 120 water samples were collected amid four seasons according to the standard methods and the collected samples were investigated for heterotrophic microorganisms, fecal coliforms and biofilm or biofouling…
Jechalke, S; Schierstaedt, J; Becker, M; Flemer, B; Grosch, R; Smalla, K; Schikora, A	Jechalke, Sven; Schierstaedt, Jasper; Becker, Marlies; Flemer, Burkhardt; Grosch, Rita; Smalla, Kornelia; Schikora, Adam	Salmonella Establishment in Agricultural Soil and Colonization of Crop Plants Depend on Soil Type and Plant Species	2019	10.3389/fmicb.2019.00967	http://dx.doi.org/10.3389/fmicb.2019.00967	31156568	WebOfScience	internalization; plant defense; Salmonella; persistence; soil; crop plants	ENTERICA SEROVAR TYPHIMURIUM; ESCHERICHIA-COLI O157-H7; BIOFILM FORMATION; ARABIDOPSIS-THALIANA; GENE; LETTUCE; PROTEIN; PATHWAY; GROWTH; INTERNALIZATION	10				Human pathogenic bacteria, such as Salmonella enterica, are able to colonize crop plants. So far, not much is known about biotic and abiotic factors influencing this colonization in field soil. This understanding, however, is imperative for the provision of safe fresh produce to the consumer. In this study, we investigated the effects of soil type, organic fertilization, plant species and the way…	967
Park, N; Kwon, JG; Na, HJ; Lee, SHY; Lee, JH; Ryu, S	Park, Nanjoo; Kwon, Joon-Gi; Na, Hongjun; Lee, Sohyun; Lee, Ju-Hoon; Ryu, Sangryeol	Discovery and characterization of a new genotype of Salmonella enterica serovar Bareilly isolated from diarrhea patients of food-borne outbreaks	2022	10.3389/fmicb.2022.1024189	http://dx.doi.org/10.3389/fmicb.2022.1024189	36386628	WebOfScience	Salmonella Bareilly; food-borne outbreak; whole genome sequence; genotyping; phylogeny	BIOFILM FORMATION; FIMBRIAL OPERONS; ANTIMICROBIAL RESISTANCE; ANTIBIOTIC-RESISTANCE; SEROTYPE TYPHIMURIUM; IDENTIFICATION; PERSISTENCE; LPF; PREVALENCE; INFECTION	13				Since the first food-borne outbreak of Salmonella enterica serovar Bareilly in the UK (2010), it has been recognized as a new type of food-borne pathogen in S. enterica. To detect and characterize this new serovar pathogen in South Korea, a total of 175 Salmonella strains was isolated and 31 isolates were identified as S. Bareilly from various food-borne outbreaks between 2014 and 2018. While pul…	1024189
Gkana, EN; Doulgeraki, AI; Chorianopoulos, NG; Nychas, GJE	Gkana, Eleni N.; Doulgeraki, Agapi I.; Chorianopoulos, Nikos G.; Nychas, George-John E.	Anti-adhesion and Anti-biofilm Potential of Organosilane Nanoparticles against Foodborne Pathogens	2017	10.3389/fmicb.2017.01295	http://dx.doi.org/10.3389/fmicb.2017.01295	28744277	WebOfScience	organosilanes; nanoparticles; biofilms; foodborne pathogens; anti-adhesion	FOOD-CONTACT SURFACES; LISTERIA-MONOCYTOGENES; BACTERIAL BIOFILMS; TITANIUM-DIOXIDE; SALMONELLA-SPP.; TOXICITY; TIO2; ATTACHMENT; RESISTANCE; SILVER	8				Nowadays, modification of surfaces by nanoparticulate coatings is a simple process that may have applications in reducing the prevalence of bacterial cells both on medical devices and food processing surfaces. To this direction, biofilm biological cycle of Salmonella Typhimurium, Listeria monocytogenes, Escherichia coli O157:H7, Staphylococcus aureus, and Yersinia enterocolitica on stainless stee…	1295
Xu, H; Lee, HY; Ahn, J	Xu, Hua; Lee, Hyeon-Yong; Ahn, Juhee	CHARACTERISTICS OF BIOFILM FORMATION BY SELECTED FOODBORNE PATHOGENS	2011	10.1111/j.1745-4565.2010.00271.x	http://dx.doi.org/10.1111/j.1745-4565.2010.00271.x		WebOfScience		STAPHYLOCOCCUS-AUREUS; MECHANISMS; ADHESION; RESISTANCE	31	1	91	97	Strains of Listeria monocytogenes, Serratia liquefaciens, Shigella boydii, Staphylococcus aureus, Salmonella Enteritidis, and Bacillus cereus were used to evaluate bacterial biofilm-forming ability in trypticase soy broth (TSB; pH 6 and pH 7) at 37C. The biofilm development was determined by using the crystal violet method and the degree of biofilm formation was expressed as the specific biofilm …
Rocard, JM; Asadishad, B; Samonte, PRV; Ghoshal, S; Tufenkji, N	Rocard, Jennifer M.; Asadishad, Bahareh; Samonte, Pamela Rose, V; Ghoshal, Subhasis; Tufenkji, Nathalie	Natural freeze-thaw cycles may increase the risk associated with Salmonella contamination in surface and groundwater environments	2018	10.1016/j.wroa.2018.10.002	http://dx.doi.org/10.1016/j.wroa.2018.10.002	31194033	WebOfScience	Bacteria transport; Salmonella; Freeze-thaw; Climate change; Public health risk; Groundwater contamination	ESCHERICHIA-COLI O157-H7; POROUS-MEDIA; ANTIMICROBIAL RESISTANCE; HUMIC-ACID; TRANSPORT; SURVIVAL; BACTERIA; TEMPERATURE; WASTE; TYPHIMURIUM	1				Groundwater contamination by bacteria poses a serious threat to our drinking water supplies. In cold climate regions, microorganisms introduced to upper soil layers by spreading of animal manure are subject to low temperatures and multiple cycles of freezing and thawing at the beginning of winter and during spring melt. We investigated the influence of temperature fluctuations around the freezing…	100005
Moraes, JO; Cruz, EA; Pinheiro, I; Oliveira, TCM; Alvarenga, V; Sant'Ana, AS; Magnani, M	Moraes, Juliana O.; Cruz, Ellen A.; Pinheiro, Italo; Oliveira, Tereza C. M.; Alvarenga, Veronica; Sant'Ana, Anderson S.; Magnani, Marciane	An ordinal logistic regression approach to predict the variability on biofilm formation stages by five Salmonella enterica strains on polypropylene and glass surfaces as affected by pH, temperature and NaCl	2019	10.1016/j.fm.2019.04.012	http://dx.doi.org/10.1016/j.fm.2019.04.012	31202424	WebOfScience	Attachment; Cleaning; Disinfection; Food safety; Cross contamination; Predictive microbiology	BACTERIAL ADHESION; ESCHERICHIA-COLI; STAINLESS-STEEL; FOOD; TYPHIMURIUM; SURVIVAL; GROWTH; RESISTANCE; ENTERITIDIS; CAPACITY	83		95	103	This study assessed the adhesion and formation of biofilm by five Salmonella enterica strains (S. Enteritidis 132, S. Infantis 176, S. Typhimurium 177, S. Heidelberg 281 and S. Corvallis 297) on polypropylene (PP) and glass (G) surfaces as affected by pH (4-7), NaCl concentration (0-10% w/v) and temperature (8-35 degrees C). Sessile counts < 3 log CFU/cm(2) were considered lack of adhesion (categ…
Ouali, FA; Al Kassaa, I; Cudennec, B; Abdallah, M; Bendali, F; Sadoun, D; Chihib, NE; Drider, D	Ouali, Fatma Ait; Al Kassaa, Imad; Cudennec, Benoit; Abdallah, Marwan; Bendali, Farida; Sadoun, Djamila; Chihib, Nour-Eddine; Drider, Djamel	Identification of lactobacilli with inhibitory effect on biofilm formation by pathogenic bacteria on stainless steel surfaces	2014	10.1016/j.ijfoodmicro.2014.09.011	http://dx.doi.org/10.1016/j.ijfoodmicro.2014.09.011	25261829	WebOfScience	Biofilm; Antagonism; Lactic acid bacteria; S. aureus; Stainless steel; Cytotoxicity	STAPHYLOCOCCUS-AUREUS BIOFILMS; AMINO-ACID-SEQUENCE; LISTERIA-MONOCYTOGENES; ENTEROCOCCUS-FAECIUM; ESCHERICHIA-COLI; RESISTANCE; SUSCEPTIBILITY; PURIFICATION; PENTOSUS; ABILITY	191		116	124	Two hundred and thirty individual clones of microorganisms were recovered from milk tanks and milking machine surfaces at two distinct farms (Bejaja City, Algeria). Of these clones, 130 were identified as lactic acid bacteria (LAB). In addition Escherichia coli, Salmonella, Staphylococcus aureus and Pseudomonas aeruginosa species were identified in the remaining 100 isolates spoilage isolate. The…
Soni, KA; Oladunjoye, A; Nannapaneni, R; Schilling, MW; Silva, JL; Mikel, B; Bailey, RH	Soni, Kamlesh A.; Oladunjoye, Ademola; Nannapaneni, Ramakrishna; Schilling, M. Wes; Silva, Juan L.; Mikel, Benjy; Bailey, R. Hartford	Inhibition and Inactivation of Salmonella Typhimurium Biofilms from Polystyrene and Stainless Steel Surfaces by Essential Oils and Phenolic Constituent Carvacrol	2013	10.4315/0362-028X.JFP-12-196	http://dx.doi.org/10.4315/0362-028X.JFP-12-196	23433366	WebOfScience		LISTERIA-MONOCYTOGENES; STAPHYLOCOCCUS-AUREUS; PSEUDOMONAS-AERUGINOSA; ESCHERICHIA-COLI; DISINFECTANTS; RESISTANCE; ENTERICA; ENTERITIDIS; BACTERIAL; STRAINS	76	2	205	212	Persistence of Salmonella biofilms within food processing environments is an important source of Salmonella contamination in the food chain. In this study, essential oils of thyme and oregano and their antimicrobial phenolic constituent carvacrol were evaluated for their ability to inhibit biofilm formation and inactivate preformed Salmonella biofilms. A crystal violet staining assay and CFU meas…
Xia, XD; Zhao, SH; Smith, A; McEvoy, J; Meng, JH; Bhagwat, AA	Xia, Xiaodong; Zhao, Shaohua; Smith, Allen; McEvoy, James; Meng, Jianghong; Bhagwat, Arvind A.	Characterization of Salmonella isolates from retail foods based on serotyping, pulse field gel electrophoresis, antibiotic resistance and other phenotypic properties	2009	10.1016/j.ijfoodmicro.2008.11.007	http://dx.doi.org/10.1016/j.ijfoodmicro.2008.11.007	19068272	WebOfScience	Salmonella; Pulse field gel electrophoresis (PFGE); DNA fingerprinting; Food-borne pathogens	ACID RESISTANCE; ENTERITIDIS; TOLERANCE; VIRULENT; STRAINS; RPOS	129	1	93	98	Sixteen Salmonella strains isolated from a variety of foods during 2000 and 2003 by the Florida State Department of Agriculture were characterized by various genotypic and phenotypic tests. Among 16 isolates, 15 different serotypes were identified. Pulse-field gel electrophoresis (PFGE) fingerprinting profiles obtained using restriction endonucleases XbaI and BlnI revealed that 16 Salmonella isol…
Rushdy, AA; Othman, AS	Rushdy, Abeer Ahmed; Othman, Amal Sabry	Bactericidal efficacy of some commercial disinfectants on biofilm on stainless steel surfaces of food equipment	2011	10.1007/s13213-010-0172-7	http://dx.doi.org/10.1007/s13213-010-0172-7		WebOfScience	Biofilm; Antibacterial activity; Bactericidal efficacy; Stainless steel; Hydrogen peroxide; Food processing equipment	LISTERIA-MONOCYTOGENES; STAPHYLOCOCCUS-AUREUS; MICROBIAL BIOFILMS; SANITIZER; INDUSTRY; HYPOCHLORITE; ATTACHMENT; RESISTANCE; EFFICIENCY; REMOVAL	61	3	545	552	This study aimed to determine the most effective concentration of the most effective disinfectant for use in the disinfection of food processing equipment to remove Gram positive and/or Gram negative bacterial biofilms. Eight disinfectants [10% NaOH (sodium hydroxide), 70% C2H5OH (ethanol), 30% H2O2 (hydrogen peroxide), 4-6% NaOCl (sodium hypochlorite), C3H7OH (isopropyl alcohol), mixtures of H2O…
Sarjit, A; Dykes, GA	Sarjit, Amreeta; Dykes, Gary A.	Antimicrobial activity of trisodium phosphate and sodium hypochlorite against Salmonella biofilms on abiotic surfaces with and without soiling with chicken juice	2017	10.1016/j.foodcont.2016.10.003	http://dx.doi.org/10.1016/j.foodcont.2016.10.003		WebOfScience	Glass; Polyurethane; Stainless steel; Salmonella; Sodium hypochlorite; Trisodium phosphate	ESCHERICHIA-COLI O157-H7; LISTERIA-MONOCYTOGENES; STAINLESS-STEEL; SENSORY CHARACTERISTICS; BROILER CARCASSES; FORMING ABILITY; CAMPYLOBACTER; BACTERIA; GROWTH; ATTACHMENT	73		1016	1022	Salmonella is a major foodborne pathogen of public health concern and is often associated with contaminated poultry. This pathogen can adhere to surfaces in food processing facilities leading to the formation of biofilms. Antimicrobial treatments during poultry processing represents a mechanism to control biofilms. This study investigated the effect of trisodium phosphate (TSP) and sodium hypochl…
Cui, LQ; Wang, XR; Zhao, Y; Peng, Z; Gao, P; Cao, ZZ; Feng, JW; Zhang, F; Guo, KX; Wu, M; Chen, HC; Dai, MH	Cui, Luqing; Wang, Xiangru; Zhao, Yue; Peng, Zhong; Gao, Pan; Cao, Zhengzheng; Feng, Jiawei; Zhang, Fan; Guo, Kaixuan; Wu, Min; Chen, Huanchun; Dai, Menghong	Virulence Comparison of Salmonella enterica Subsp. enterica Isolates from Chicken and Whole Genome Analysis of the High Virulent Strain S. Enteritidis 211	2021	10.3390/microorganisms9112239	http://dx.doi.org/10.3390/microorganisms9112239	34835366	WebOfScience	Salmonella enterica; chicken; virulence; whole genome sequencing; S. Enteritidis; comparative genomic analysis	ANTIMICROBIAL RESISTANCE; ANTIBIOTIC-RESISTANCE; HOST ADAPTATION; TYPHIMURIUM; GENES; SEQUENCE; PATHOGENICITY; INFECTION; ACQUISITION; PREDICTION	9	11			Background: Salmonella enterica is one of the common pathogens in both humans and animals that causes salmonellosis and threatens public health all over the world. Methods and Results: Here we determined the virulence phenotypes of nine Salmonella enterica subsp. enterica (S. enterica) isolates in vitro and in vivo, including pathogenicity to chicken, cell infection, biofilm formation and virulen…	2239
Garcez, DCP; Ribeiro, G; Kominkiewicz, M; da Costa, MM; Chideroli, RT; Rosa, DS; dos Santos, IEP; Morante, VHP; Silveira, S; Girardini, LK	Garcez, Dino Cesar Pereira; Ribeiro, Gabrielle; Kominkiewicz, Marcelo; da Costa, Mateus Matiuzzi; Chideroli, Roberta Torres; Rosa, Danillo Sales; dos Santos, Isaac Emanuel Pereira; Morante, Vitor Hugo Penariol; Silveira, Simone; Girardini, Lilian Kolling	Synergy between polypyrrol and benzoic acid against antibiotic-resistant Salmonella spp	2023	10.1093/jambio/lxad186	http://dx.doi.org/10.1093/jambio/lxad186	37656886	WebOfScience	resistance; antimicrobial; biofilms; genes; bioinformatics	BIOFILM FORMATION; SEROTYPES; FARMS; MEAT	134	9			Aims The purpose was to characterize Salmonella Heidelberg (SH) and Minnesota (SM) isolates in terms of their resistance and persistence profile and to assess the antimicrobial effect of benzoic acid (BA) and polypyrrole (PPy).Methods and results The 20 isolates from broiler litter drag swabs were submitted to antibiogram and efflux pump expression. The minimum inhibitory/bactericidal concentrati…	lxad186
Ban, GH; Park, SH; Kim, SO; Ryu, S; Kang, DH	Ban, Ga-Hee; Park, Sang-Hyun; Kim, Sang-Oh; Ryu, Sangryeol; Kang, Dong-Hyun	Synergistic effect of steam and lactic acid against Escherichia coli O157:H7, Salmonella Typhimurium, and Listeria monocytogenes biofilms on polyvinyl chloride and stainless steel	2012	10.1016/j.ijfoodmicro.2012.05.006	http://dx.doi.org/10.1016/j.ijfoodmicro.2012.05.006	22647677	WebOfScience	Biofilm; Steam; Lactic acid; Foodborne pathogen; Synergistic effect	SURFACE PASTEURIZATION; POULTRY MEAT; INACTIVATION; REMOVAL; MICROORGANISMS; TOLERANCE; PATHOGENS; SURVIVAL; EFFICACY; WATER	157	2	218	223	This study was designed to investigate the individual and combined effects of steam and lactic acid (LA) on the inactivation of biofilms formed by Escherichia coli O157:H7, Salmonella Typhimurium, and Listeria monocytogenes on polyvinyl chloride (PVC) and stainless steel. Six day old biofilms were developed on PVC and stainless steel coupons by using a mixture of three strains each of three foodb…
Patchanee, P; Eiamsam-ang, T; Vanaseang, J; Boonkhot, P; Tadee, P	Patchanee, Prapas; Eiamsam-ang, Thanaporn; Vanaseang, Juntakarn; Boonkhot, Phacharaporn; Tadee, Pakpoom	Determination of regional relationships among Salmonella spp. isolated from retail pork circulating in the Chiang Mai municipality area using a WGS data approach	2017	10.1016/j.ijfoodmicro.2017.05.006	http://dx.doi.org/10.1016/j.ijfoodmicro.2017.05.006	28511110	WebOfScience	Salmonella spp.; Virulence genes; Pork; Multilocus sequence typing; Whole genome sequencing data	FIELD GEL-ELECTROPHORESIS; MOLECULAR EPIDEMIOLOGY; ANTIMICROBIAL RESISTANCE; VIRULENCE GENES; GENOME SEQUENCE; THAILAND; ENTERICA; PATHOGEN; FOOD; DIVERSITY	254		18	24	Salmonella is recognized as a significant zoonotic foodborne pathogen, and pork products are involved in one fifth of infections. Whole genome sequencing data of Salmonella isolated from retail's pork circulating in the Chiang Mai Municipality area between April 2013 and September 2014, were used to focus on genetic diversity and proven in pig-human transmission based on Multilocus Sequence Typin…
de Melo, RT; Cardoso, TD; Peres, PABM; Braz, RF; Monteiro, GP; Rossi, DA	de Melo, Roberta Torres; dos Reis Cardoso, Taciano; Peres, Phelipe Augusto Borba Martins; Braz, Raquelline Figueiredo; Monteiro, Guilherme Paz; Rossi, Daise Aparecida	Salmonella enterica Serovar Minnesota Biofilms, Susceptibility to Biocides, and Molecular Characterization	2021	10.3390/pathogens10050581	http://dx.doi.org/10.3390/pathogens10050581	34064554	WebOfScience	biofilms; PCR; PFGE; resistance; Salmonella	VIRULENCE-ASSOCIATED GENES; CAMPYLOBACTER-JEJUNI; CHICKEN MEAT; ESCHERICHIA-COLI; FORMING ABILITY; RESISTANCE; ENTERITIDIS; TEMPERATURE; PREVALENCE; EXPRESSION	10	5			The presence of virulence genes, phylogenetic relationships, biofilm formation index (BFI), and ultrastructure in S. Minnesota at different temperatures (4, 25, and 36 degrees C) were analyzed. In addition, the ability of biocidal agents (chlorhexidine1%, sodium hypochlorite 1%, and peracetic acid 0.8%) to inhibit biofilms formed by 20 strains isolated from broiler slaughter plants from two Brazi…	581
Gazula, H; Scherm, H; Li, CY; Takeda, F; Wang, PE; Chen, JR	Gazula, Himabindu; Scherm, Harald; Li, Changying; Takeda, Fumi; Wang, Peien; Chen, Jinru	Ease of biofilm accumulation, and efficacy of sanitizing treatments in removing the biofilms formed, on coupons made of materials commonly used in blueberry packing environment	2019	10.1016/j.foodcont.2019.04.036	http://dx.doi.org/10.1016/j.foodcont.2019.04.036		WebOfScience	Biofilm; Fecal coliforms; Abiotic surfaces; Sanitizers	ESCHERICHIA-COLI; CHLORINE DIOXIDE; LISTERIA-MONOCYTOGENES; SALMONELLA-TYPHIMURIUM; AQUEOUS CHLORINE; STAINLESS-STEEL; OZONE; INACTIVATION; PENETRATION; ATTACHMENT	104		167	173	Biofilm-forming ability of six two-strain mixtures of fecal coliforms, isolated from six different fresh market blueberry packing lines in Georgia, was assessed at 10 degrees C for 7 days on coupons made of materials commonly used for fresh market blueberry packing lines, lugs and clamshells. These materials included stainless steel, rubber, polyvinyl chloride, polypropylene, polyurethane, high-d…
Brasao, SC; de Melo, RT; Prado, RR; Monteiro, GP; dos Santos, FAL; Braz, RF; Rossi, DA	Brasao, Silvia Cassimiro; de Melo, Roberta Torres; Prado, Renata Rezende; Monteiro, Guilherme Paz; Longato dos Santos, Fernanda Aparecida; Braz, Raquelline Figueiredo; Rossi, Daise Aparecida	Characterization and control of biofilms of Salmonella Minnesota of poultry origin	2021	10.1016/j.fbio.2020.100811	http://dx.doi.org/10.1016/j.fbio.2020.100811		WebOfScience	Disinfectants; Molecular biology; Salmonellosis; Sessile form	ENTERICA SEROVAR ENTERITIDIS; STAINLESS-STEEL; ESCHERICHIA-COLI; ANTIMICROBIAL RESISTANCE; LISTERIA-MONOCYTOGENES; STAPHYLOCOCCUS-AUREUS; CROSS-CONTAMINATION; PERACETIC-ACID; LUXS GENE; BACTERIA	39				Biofilms characterize sessile form that allows bacterial maintenance under hostile conditions. Salmonella represents an important foodborne zoonotic agent, capable of forming biofilms on diverse surfaces. The emergence of Salmonella Minnesota in the Brazilian poultry production expresses the need for more specific knowledge related to its maintenance in the environment and consequent food contami…	100811
Shi, ZH; Baker, CA; Lee, SI; Park, SH; Kim, SA; Ricke, SC	Shi, Zhaohao; Baker, Christopher A.; Lee, Sang In; Park, Si Hong; Kim, Sun Ae; Ricke, Steven C.	Comparison of methods for quantitating Salmonella enterica Typhimurium and Heidelberg strain attachment to reusable plastic shipping container coupons and preliminary assessment of sanitizer efficacy	2016	10.1080/03601234.2016.1181905	http://dx.doi.org/10.1080/03601234.2016.1181905	27192211	WebOfScience	Salmonella Typhimurium; Salmonella Heidelberg; shipping containers; sanitization; attachment; fresh produce	LISTERIA-MONOCYTOGENES STRAINS; ESCHERICHIA-COLI O157/H7; FOOD CONTACT SURFACE; STAINLESS-STEEL; BIOFILM FORMATION; SODIUM-HYPOCHLORITE; UNITED-STATES; CONTAMINATION; SEROVARS; PRODUCE	51	9	602	608	Salmonella serovars, one of the leading contributors to foodborne illness and are especially problematic for foods that are not cooked before consumption, such as fresh produce. The shipping containers that are used to transport and store fresh produce may play a role in cross contamination and subsequent illnesses. However, methods for quantitatively attached cells are somewhat variable. The ove…
Hazarika, P; Chattopadhyay, I; Umpo, M; Choudhury, Y; Sharma, I	Hazarika, Parijat; Chattopadhyay, Indranil; Umpo, Mika; Choudhury, Yashmin; Sharma, Indu	Phylogeny, Biofilm Production, and Antimicrobial Properties of Fecal Microbial Communities of Adi Tribes of Arunachal Pradesh, India	2021	10.1007/s12010-021-03535-7	http://dx.doi.org/10.1007/s12010-021-03535-7	33660220	WebOfScience	Antibiotic resistance; 16SrRNA sequencing; Adi tribe; Phylogenetic; Arunachal Pradesh		193	6	1675	1687	The fecal flora consists of trillions of bacteria influencing human health and several host factors. Such population-based fecal flora studies are critical to uplift the health status of ethnic tribes from Arunachal Pradesh. This study aimed to analyze the ethnic tribe's biofilm producing antibiotic resistant bacteria and their phyllogenetic analysis in 15 stool samples collected from Adi tribes …
Byun, KH; Han, SH; Yoon, JW; Park, SH; Ha, SD	Byun, Kye-Hwan; Han, Sang Ha; Yoon, Jang-won; Park, Si Hong; Ha, Sang-Do	Efficacy of chlorine-based disinfectants (sodium hypochlorite and chlorine dioxide) on Salmonella Enteritidis planktonic cells, biofilms on food contact surfaces and chicken skin	2021	10.1016/j.foodcont.2020.107838	http://dx.doi.org/10.1016/j.foodcont.2020.107838		WebOfScience	Salmonella enteritidis; Chlorine-based disinfectant; Biofilms; Food contact surfaces; Chicken skin		123				In this study, we investigated the efficacy of chlorine-based disinfectants (sodium hypochlorite and chlorine dioxide) against Salmonella Enteritidis planktonic cells in the presence of different level of organic substances. Also, the reduction effect against S. Enteritidis biofilms formed on stainless steel, silicone rubber, plastic, and chicken skin were evaluated. At the same effective chlorin…	107838
Kuaté, CRT; Ndezo, BB; Dzoyem, JP	Kuate, Christian Ramses Tokam; Ndezo, Borel Bisso; Dzoyem, Jean Paul	Synergistic Antibiofilm Effect of Thymol and Piperine in Combination with Aminoglycosides Antibiotics against Four Salmonella enterica Serovars	2021	10.1155/2021/1567017	http://dx.doi.org/10.1155/2021/1567017	34745275	WebOfScience		IN-VITRO; EUGENOL	2021				Biofilms related to human infection have high levels of pathogenicity due to their resistance to antimicrobial agents. The discovery of antibiofilm agents is necessary. One approach to overcome this problem is the use of antibiotics agents' combination. This study aimed to determine the efficacy of the combination of natural products thymol and piperine with three aminoglycosides antibiotics, ami…	1567017
Igbinosa, IH; Beshiru, A; Ikediashi, SC; Igbinosa, EO	Igbinosa, Isoken H.; Beshiru, Abeni; Ikediashi, Shirley C.; Igbinosa, Etinosa O.	Identification and Characterization of Salmonella Serovars Isolated from Pig Farms in Benin City, Edo State, Nigeria: One Health Perspective	2021	10.1089/mdr.2019.0357	http://dx.doi.org/10.1089/mdr.2019.0357	32589500	WebOfScience	Salmonellaserovars; antibiogram; resistant elements; virulence; biofilm	ANTIMICROBIAL RESISTANCE GENES; ESCHERICHIA-COLI; VIRULENCE FACTORS; RISK-FACTORS; PREVALENCE; ENTERICA; SWINE; SPP.; INFECTIONS; BACTERIA	27	2	258	267	The present study was carried out to characterizeSalmonellaserovars from commercial pig farms in Benin City, Nigeria. A total of 81 samples were collected from the Agricultural Development Program farms between January and June 2017. Standard culture-based and polymerase chain reaction procedures were adopted in the isolation and identification ofSalmonellaserovars. Antibiotic susceptibility prof…
Alshalchi, S; Hayer, SS; An, R; Munoz-Aguayo, J; Flores-Figueroa, C; Nguyen, R; Lauer, D; Olsen, K; Alvarez, J; Boxrud, D; Cardona, C; Vidovic, S	Alshalchi, Sahar; Hayer, Shivdeep S.; An, Ran; Munoz-Aguayo, Jeannette; Flores-Figueroa, Christian; Nguyen, Ryan; Lauer, Dale; Olsen, Karen; Alvarez, Julio; Boxrud, David; Cardona, Carol; Vidovic, Sinisa	The Possible Influence of Non-synonymous Point Mutations within the FimA Adhesin of Non-typhoidal Salmonella (NTS) Isolates in the Process of Host Adaptation	2017	10.3389/fmicb.2017.02030	http://dx.doi.org/10.3389/fmicb.2017.02030	29089942	WebOfScience	non-typhoidal Salmonella; host adaptation; adhesin FimA; receptor IroN; plasmid-encoded major fimbrial subunit PefA; salmonellosis	ADENOVIRUS TYPE-3; UNITED-STATES; IN-VIVO; IRON; SEQUENCE; GENE; COLONIZATION; ENTERITIDIS; GALLINARUM; INFECTION	8				Non-typhoidal Salmonella (NTS) remains a global pathogen that affects a wide range of animal species. We analyzed a large number of NTS isolates of different host origins, including Salmonella Heidelberg (n = 80, avian), S. Dublin (50, bovine), S. Typhimurium var 5-(n = 40, porcine), S. 4,5,12,: i:-(n = 40, porcine), S. Cerro (n = 16, bovine), and S. Montevideo (n = 14, bovine), using virulence p…	2030
Guest, K; Whalley, T; Maillard, JY; Artemiou, A; Szomolay, B; Webber, MA	Guest, Kerry; Whalley, Thomas; Maillard, Jean-Yves; Artemiou, Andreas; Szomolay, Barbara; Webber, Mark A.	Responses of Salmonella biofilms to oxidizing biocides: Evidence of spatial clustering	2022	10.1111/1462-2920.16263	http://dx.doi.org/10.1111/1462-2920.16263	36300582	WebOfScience		ENTERICA SEROVAR TYPHIMURIUM; HYDROGEN-PEROXIDE; SODIUM-HYPOCHLORITE; PERACETIC-ACID; WASTE-WATER; DNA-DAMAGE; DISINFECTION; EXPOSURE; MECHANISMS; RESISTANCE	24	12	6426	6438	The spatial organization of biofilm bacterial communities can be influenced by several factors, including growth conditions and challenge with antimicrobials. Differential survival of clusters of cells within biofilms has been observed. In this work, we present a variety of methods to identify, quantify and statistically analyse clusters of live cells from images of two Salmonella strains with di…
Moraes, JO; Cruz, EA; Souza, EGF; Oliveira, TCM; Alvarenga, VO; Peña, WEL; Sant'Ana, AS; Magnani, M	Moraes, Juliana O.; Cruz, Ellen A.; Souza, Enio G. F.; Oliveira, Tereza C. M.; Alvarenga, Veronica O.; Pena, Wilmer E. L.; Sant'Ana, Anderson S.; Magnani, Marciane	Predicting adhesion and biofilm formation boundaries on stainless steel surfaces by five Salmonella enterica strains belonging to different serovars as a function of pH, temperature and NaCl concentration	2018	10.1016/j.ijfoodmicro.2018.05.011	http://dx.doi.org/10.1016/j.ijfoodmicro.2018.05.011	29843904	WebOfScience	Foodborne pathogens; Surface; Attachment; Sanitization; Food hygiene; Growth no-growth models	LISTERIA-MONOCYTOGENES; STAPHYLOCOCCUS-AUREUS; THERMAL-RESISTANCE; TYPHIMURIUM; GROWTH; ENTERITIDIS; PREVALENCE; DISINFECTANTS; ATTACHMENT; CARVACROL	281		90	100	This study aimed to assess the capability of 97 epidemic S. enterica strains belonging to 18 serovars to form biofilm. Five strains characterized as strong biofihn-producers, belonging to distinct serovars (S. Enteritidis 132, S. Infantis 176, S. Typhimurium 177, S. Heidelberg 281 and S. Corvallis 297) were assayed for adhesion/biofilm formation on stainless steel surfaces. The experiments were c…
de Rezende, CE; Anriany, Y; Carr, LE; Joseph, SW; Weiner, RA	de Rezende, CE; Anriany, Y; Carr, LE; Joseph, SW; Weiner, RA	Capsular polysaccharide surrounds smooth and rugose types of Salmonella enterica serovar typhimurium DT104	2005	10.1128/AEM.71.11.7345-7351.2005	http://dx.doi.org/10.1128/AEM.71.11.7345-7351.2005	16269777	WebOfScience		BIOFILM FORMATION; ESCHERICHIA-COLI; VIBRIO-CHOLERAE; EXTRACELLULAR POLYSACCHARIDES; EXOPOLYSACCHARIDE PRODUCTION; COLANIC ACID; PURIFICATION; ENTERITIDIS; RESISTANCE; STRAINS	71	11	7345	7351	The biofilms and rugose colony morphology of Salmonella enterica serovar Typhimurium strains are usually associated with at least two different exopolymeric substances (EPS), curli and cellulose. In this study, another EPS, a capsular polysaccharide (CP) synthesized constitutively in S. enterica serovar Typhimurium strain DT104 at 25 and 37 degrees C, has been recognized as a biofilm matrix compo…
Hong, Y; Wu, YF; Xie, YN; Ben, LJ; Bu, XF; Pan, XY; Shao, JD; Dong, QL; Qin, XJ; Wang, X	Hong, Yi; Wu, Yufan; Xie, Yani; Ben, Leijie; Bu, Xiangfeng; Pan, Xinye; Shao, Jingdong; Dong, Qingli; Qin, Xiaojie; Wang, Xiang	Effects of antibiotic-induced resistance on the growth, survival ability and virulence of Salmonella enterica	2023	10.1016/j.fm.2023.104331	http://dx.doi.org/10.1016/j.fm.2023.104331	37567636	WebOfScience	Antibiotic resistance; Foodborne pathogen; Biological characteristics; Potential pathogenicity; Risk assessment	IN-GROUND BEEF; MULTIDRUG-RESISTANT; ANTIMICROBIAL RESISTANCE; LISTERIA-MONOCYTOGENES; THERMAL INACTIVATION; QUINOLONE-RESISTANCE; SEROVAR TYPHIMURIUM; EXPRESSION; BIOFILM; EXPOSURE	115				Salmonella enterica is an important foodborne pathogen that constitutes a major health hazard. The emergence and aggravation of antibiotic-resistant Salmonella has drawn attention widely around the world. Conducting a risk assessment of antibiotic-resistant foodborne pathogens throughout the food chain is a pressing requirement for ensuring food safety. The growth, survival capability, and virule…	104331
Zulfakar, SS; Abu-Bakar, NF; Aidilputra, AA; Miatong, A; Chong, ES	Zulfakar, Siti Shahara; Abu-Bakar, Nur Faizah; Aidilputra, Anith Amirah; Miatong, Alexander; Chong, Elizabeth Sinirisan	Microbial Contamination of Meat Contact Surfaces at the Selected Beef Processing Plants in Selangor and its Biofilm Formation Ability	2019				WebOfScience		ESCHERICHIA-COLI O157H7; LISTERIA-MONOCYTOGENES; SALMONELLA-SPP.; ANTIMICROBIAL RESISTANCE; FORMING ABILITY; RETAIL BEEF; SAFETY; PREVALENCE; ABATTOIRS; ENTEROBACTERIACEAE	42	2	709	726	Cross-contamination of meat products with the surrounding contact surfaces does occur during slaughtering procedures. This study aimed to assess the microbial contamination level of meat contact surfaces at the selected local abattoirs. Swab samples of knives, splitting tools and air curtains were collected from two sites in Selangor. The presence of selected indicator and pathogenic microorganis…
Cervantes-Huamán, BRH; Ripolles-Avila, C; Mazaheri, T; Rodríguez-Jerez, JJ	Cervantes-Huaman, B. R. H.; Ripolles-Avila, C.; Mazaheri, T.; Rodriguez-Jerez, J. J.	Pathogenic mono-species biofilm formation on stainless steel surfaces: Quantitative, qualitative, and compositional study	2022	10.1016/j.lwt.2022.113211	http://dx.doi.org/10.1016/j.lwt.2022.113211		WebOfScience	Surface hygiene; Foodborne pathogens; Biofilms; DEM; CLSM	LISTERIA-MONOCYTOGENES; STAPHYLOCOCCUS-AUREUS; TEMPERATURE; ENZYMES; QUANTIFICATION; SURVIVAL; CONTAMINATION; ENTERITIDIS; BACTERIA; CELLS	159				The aims of this study were, first, to determine Listeria monocytogenes, Salmonella enterica, ser. Typhimurium, and Staphylococcus aureus biofilm counts, structure, and their composition in macromolecules by direct epifluorescence microscopy (DEM); and second, to evaluate the distribution of the components of the produced biofilms through 3D representations obtained by confocal laser scanning mic…	113211
Rodríguez-Melcón, C; Riesco-Peláez, F; Carballo, J; García-Fernández, C; Capita, R; Alonso-Calleja, C	Rodriguez-Melcon, Cristina; Riesco-Pelaez, Felix; Carballo, Javier; Garcia-Fernandez, Camino; Capita, Rosa; Alonso-Calleja, Carlos	Structure and viability of 24-and 72-h-old biofilms formed by four pathogenic bacteria on polystyrene and glass contact surfaces	2018	10.1016/j.fm.2018.06.016	http://dx.doi.org/10.1016/j.fm.2018.06.016	30166181	WebOfScience	Salmonella; Listeria monocytogenes; MRSA; VRE; Biofilm; CLSM	LISTERIA-MONOCYTOGENES; SUBLETHAL CONCENTRATIONS; STAPHYLOCOCCUS-AUREUS; ENTEROCOCCUS-FAECALIS; GROWTH-KINETICS; ABILITY; RESISTANCE; MEAT; BIOCIDES; HYDROPHOBICITY	76		513	517	The biofilms formed by Salmonella Hadar (SH174), Listeria monocytogenes (LM6), methicillin-resistant Staphylococcus aureus (MRSA125) and vancomycin-resistant Enterococcus faecium (VRE61s) on polystyrene and glass after 24 h and 72 h of incubation at 37 degrees C were examined by confocal laser scanning microscopy (CLSM) after staining with SYTO9 and propidium iodide (PI). A lower average biovolum…
Tokam, CRK; Ndezo, BB; Boulens, N; Allémann, E; Delie, F; Dzoyem, JP	Tokam, Christian Ramses Kuate; Ndezo, Borel Bisso; Boulens, Nathalie; Allemann, Eric; Delie, Florence; Dzoyem, Jean Paul	Antibiofilm Activity and Synergistic Effects of Thymol-Loaded Poly (Lactic-Co-Glycolic Acid) Nanoparticles with Amikacin against Four Salmonella enterica Serovars	2023	10.1155/2023/7274309	http://dx.doi.org/10.1155/2023/7274309	36698730	WebOfScience		ESSENTIAL OILS; COMBINATION	2023				Background. Salmonella species are frequently linked to biofilm-associated infections. Biofilm formation intensively reduces the efficacy of antibiotics and the host immune system. Therefore, new therapeutic strategies are needed. Thymol, the main monoterpene phenol found in Thymus vulgaris, has been shown to possess potent antibiofilm activity. Our previous findings showed that thymol enhanced t…	7274309
Mathew, M; Afthab, M; Sreejith, S; Sandhya, C; Mathew, J; Radhakrishnan, EK	Mathew, Maya; Afthab, Muhammed; Sreejith, S.; Sandhya, C.; Mathew, Jyothis; Radhakrishnan, E. K. E.	Prevalence of Antimicrobial Resistance Among the Hydrogen Sulfide Producing Bacteria Isolated on XLD Agar from the Poultry Fecal Samples	2024	10.1007/s12010-023-04633-4	http://dx.doi.org/10.1007/s12010-023-04633-4	37540287	WebOfScience	Antimicrobial resistance; Hydrogen sulfide-producing bacteria; Biofilm formation; Tetracycline; Poultry	ESCHERICHIA-COLI; CHICKEN MEAT; SALMONELLA-TYPHIMURIUM; ANTIBIOTIC-RESISTANCE; GENES; TETRACYCLINE; BIOFILM; SPP.; CARCASSES; MARKETS	196	4	2318	2331	Poultry products remain as one of the most popular and extensively consumed foods in the world and the introduction of hydrogen sulfide (H2S) producing antibiotic resistant bacterial species into it is an emerging challenge. The current study has been designed to analyze the distribution of antibiotic resistance among the H2S producing bacteria isolated from the fecal samples of chickens from dif…
Ripolles-Avila, C; Ríos-Castillo, AG; Fontecha-Umaña, F; Rodríguez-Jerez, JJ	Ripolles-Avila, Carolina; Rios-Castillo, Abel G.; Fontecha-Umana, Fabio; Rodriguez-Jerez, Jose J.	Removal of Salmonella enterica serovar Typhimurium and Cronobacter sakazakii biofilms from food contact surfaces through enzymatic catalysis	2020	10.1111/jfs.12755	http://dx.doi.org/10.1111/jfs.12755		WebOfScience		IN-VITRO MODEL; LISTERIA-MONOCYTOGENES; STAINLESS-STEEL; BENZALKONIUM CHLORIDE; ESCHERICHIA-COLI; ENZYMES; RESISTANCE; BACTERIA; INDUSTRY; SURVIVAL	40	2			Bacterial biofilms are highly difficult to control, hence significant economic resources have been allocated to develop strategies to eradicate them. This study evaluated the effect of an enzymatic treatment to be used as a cleaning product to control the presence of biofilms. Two different materials used in the food industry, polystyrene and stainless steel, were tested using Salmonella Typhimui…	e12755
Li, GH; Huang, J; Cai, QH; Wei, ZH; Pen, G; Li, Z; Wang, JY; Zhai, LG	Li, Ganghui; Huang, Ju; Cai, Qiuhui; Wei, Zhaohui; Pen, Gang; Li, Zhen; Wang, Junying; Zhai, Ligong	Analysis of Osmotic Tolerance, Physiological Characteristics, and Gene Expression of Salmonella enterica subsp. enterica Serotype Derby	2023	10.1021/acsomega.3c04257	http://dx.doi.org/10.1021/acsomega.3c04257	37810736	WebOfScience		ESCHERICHIA-COLI; SMALL RNAS; SUSCEPTIBILITY	8	39	36088	36099	Salmonella is an important foodborne pathogen, and recent epidemiological studies have shown high infection rates of Salmonella enterica subsp. enterica serotype Derby (S.Derby) in poultry in western China and other regions. S.Derby presents increasing concerns with the development of resistance to hypertonic environments; however, there are few reports investigating the mechanism of resistance. …
Mahyudin, NA; Daud, NIHM; Ab Rashid, NKM; Muhialdin, BJ; Saari, N; Noordin, WN	Mahyudin, Nor Ainy; Daud, Noor Ifatul Hanim Mat; Ab Rashid, Nor-Khaizura Mahmud; Muhialdin, Belal J.; Saari, Nazamid; Noordin, Wan Norhana	Bacterial attachment and biofilm formation on stainless steel surface and their in vitro inhibition by marine fungal extracts	2018	10.1111/jfs.12456	http://dx.doi.org/10.1111/jfs.12456		WebOfScience		ESCHERICHIA-COLI BIOFILMS; STAPHYLOCOCCUS-AUREUS; ESSENTIAL OILS; LISTERIA-MONOCYTOGENES; PSEUDOMONAS-AERUGINOSA; ANTIBACTERIAL ACTIVITY; PLANKTONIC CELLS; SANITIZERS; MICROORGANISMS; COMMUNITIES	38	3			This study evaluates anti-biofilm activity of four extracts from marine fungi; Penicillium citrinum PR1T4, Sarocladium strictum PP2L4, Aspergillus sydowii PR3T13, and Aspergillus spp. PR5T4 against Staphylococcus aureus, Listeria monocytogenes (ATCC 19115), Escherichia coli, and Salmonella typhi (ATCC 14028). The ability of bacterial cells to adhere, detach, and form biofilm on stainless steel su…	e12456
Morales, CA; Porwollik, S; Frye, JG; Kinde, H; McClelland, M; Guard-Bouldin, J	Morales, CA; Porwollik, S; Frye, JG; Kinde, H; McClelland, M; Guard-Bouldin, J	Correlation of phenotype with the genotype of egg-contaminating Salmonella enterica serovar enteritidis	2005	10.1128/AEM.71.8.4388-4399.2005	http://dx.doi.org/10.1128/AEM.71.8.4388-4399.2005	16085829	WebOfScience		LIPOPOLYSACCHARIDE O-CHAIN; FREE D-SERINE; SEROTYPE ENTERITIDIS; BIOFILM FORMATION; ESCHERICHIA-COLI; UNITED-STATES; III SECRETION; PHAGE TYPE-4; PATHOGENIC STRAINS; GENE-EXPRESSION	71	8	4388	4399	The genotype of Salmonella enterica serovar Enteritidis was correlated with the phenotype using DNA-DNA microarray hybridization, ribotyping, and Phenotype MicroArray analysis to compare three strains that differed in colony morphology and phage type. No DNA hybridization differences were found between two phage type 13A (PT13A) strains that varied in biofilm formation; however, the ribotype patt…
Bhatti, S; Gadhi, TA; Mahar, RB; Ali, I; Channa, N; Kori, JA; Bonelli, B	Bhatti, Sanam; Gadhi, Tanveer A.; Mahar, Rasool Bux; Ali, Imran; Channa, Najeebullah; Kori, Junaid Ahmed; Bonelli, Barbara	The Identification of Selective Pathogenic Microbial Community Biofilms in Different Distribution Pipeline Materials and Their Disinfection Kinetics	2023	10.3390/w15234099	http://dx.doi.org/10.3390/w15234099		WebOfScience	pathogen; biofilm; water pipeline; disinfection; kinetics	DRINKING-WATER BIOFILM; BACTERIAL COMMUNITIES; INACTIVATION; CHLORINATION; DEGRADATION; RESISTANCE; DIVERSITY; NETWORKS; GROWTH	15	23			Biofilms in water distribution lines strongly affect water safety as they are the main carriers of pathogens. The current study investigated the biofilm formation and identification of selected pathogens in different distribution pipeline materials and their disinfection method in an annular reactor (AR). Initially, the quality of the flowing water from each pipeline material was analyzed, i.e., …	4099
Cohen, E; Azriel, S; Auster, O; Gal, A; Zitronblat, C; Mikhlin, S; Scharte, F; Hensel, M; Rahav, G; Gal-Mor, O	Cohen, Emiliano; Azriel, Shalevet; Auster, Oren; Gal, Adiv; Zitronblat, Carmel; Mikhlin, Svetlana; Scharte, Felix; Hensel, Michael; Rahav, Galia; Gal-Mor, Ohad	Pathoadaptation of the passerine-associated Salmonella enterica serovar Typhimurium lineage to the avian host	2021	10.1371/journal.ppat.1009451	http://dx.doi.org/10.1371/journal.ppat.1009451	33739988	WebOfScience		ISLAND 1 EXPRESSION; SEROTYPE TYPHIMURIUM; INTESTINAL COLONIZATION; GENOME SEQUENCE; CELL INVASION; GROWTH-RATE; PARATYPHI; VIRULENCE; EFFECTORS; EVOLUTIONARY	17	3			Author summary During Salmonella enterica evolution, many different ecological niches have been effectively occupied by this highly diverse bacterial pathogen. While many S. enterica serovars successfully maintained their ability to infect and colonize in a wide-array of host species, a few biotypes have evolved to colonize and cause a disease in only one or a small group of hosts. The evolutiona…	e1009451
Sharahi, JY; Hashemi, A; Mousavi, SMJ; Pournajaf, A; Bidhendi, SM	Sharahi, Javad Yasbolaghi; Hashemi, Ali; Mousavi, Seyyed Mohammad Javad; Pournajaf, Abazar; Bidhendi, Soheila Moradi	Antimicrobial resistance patterns and virulence gene profiles of Salmonella enteritidis and Salmonella typhimurium recovered from patients with gastroenteritis in three cities of Iran	2022	10.1556/030.2022.01841	http://dx.doi.org/10.1556/030.2022.01841	36370370	WebOfScience	gastroenteritis; S. enteritidis; S. typhimurium; antibiotic resistance genes; virulence factors	INTEGRONS; SPP.; DISSEMINATION; PREVALENCE; DIVERSITY; PLASMIDS	69	4	323	331	This study evaluated distribution of virulence factors and antibiotic resistance in clinical isolates of Salmonella enteritidis and Salmonella typhimurium in three cities of Iran. Altogether 48 S. enteritidis and S. typhimurium isolates were collected from patients at certain Iranian hospitals between May 2018 and September 2021. Antimicrobial susceptibility testing was performed by disk diffusio…
Capita, R; Castaño-Arriba, A; Rodríguez-Melcón, C; Igrejas, G; Poeta, P; Alonso-Calleja, C	Capita, Rosa; Castano-Arriba, Ana; Rodriguez-Melcon, Cristina; Igrejas, Gilberto; Poeta, Patricia; Alonso-Calleja, Carlos	Diversity, Antibiotic Resistance, and Biofilm-Forming Ability of Enterobacteria Isolated from Red Meat and Poultry Preparations	2020	10.3390/microorganisms8081226	http://dx.doi.org/10.3390/microorganisms8081226	32806643	WebOfScience	meat preparations; enterobacterial species; antibiotic resistance; biofilm-forming ability	ANTIMICROBIAL RESISTANCE; LISTERIA-MONOCYTOGENES; GENOTYPIC CHARACTERIZATION; DECONTAMINATION TREATMENTS; MICROBIOLOGICAL QUALITY; SALMONELLA; PREVALENCE; ENTEROCOCCI; INCREASE; GENES	8	8			A total of 44 samples of beef, pork, and poultry preparations were tested. Average counts (log cfu/g) of enterobacteria were 1.99 +/- 0.99 (beef preparations), 1.96 +/- 1.44 (pork), 2.09 +/- 0.92 (chicken), and 2.17 +/- 1.06 (turkey) (p> 0.05). Two hundred enterobacterial strains were identified and 13 genera (21 species) were distinguished, including species that are a significant cause of infec…	1226
Jain, S; Chen, JR	Jain, S; Chen, JR	Antibiotic resistance profiles and cell surface components of salmonellae	2006	10.4315/0362-028X-69.5.1017	http://dx.doi.org/10.4315/0362-028X-69.5.1017	16715798	WebOfScience		ANTIMICROBIAL AGENTS; POULTRY CARCASSES; RETAIL CHICKEN; AGGREGATIVE BEHAVIOR; CAMPYLOBACTER-JEJUNI; VETERINARY-MEDICINE; BROILER CARCASSES; BIOFILM FORMATION; ESCHERICHIA-COLI; ANIMAL HUSBANDRY	69	5	1017	1023	Salmonellae were isolated from raw chilled retail poultry meats (n = 100) using the procedures Outlined in the Bacteriological Analytical Manual and Microbiology Laboratory Guidebook These isolates and 36 Salmonella strains from our laboratory culture collection were tested for their resistance to 12 different antibiotics and for their ability to produce thin aggregative fimbriae and/or cellulose…
Iñiguez-Moreno, M; Gutiérrez-Lomelí, M; Avila-Novoa, MG	Iniguez-Moreno, Maricarmen; Gutierrez-Lomeli, Melesio; Guadalupe Avila-Novoa, Maria	Kinetics of biofilm formation by pathogenic and spoilage microorganisms under conditions that mimic the poultry, meat, and egg processing industries	2019	10.1016/j.ijfoodmicro.2019.04.012	http://dx.doi.org/10.1016/j.ijfoodmicro.2019.04.012	31129476	WebOfScience	Multispecies biofilms; Food contact surfaces; Food industry	STAINLESS-STEEL; LISTERIA-MONOCYTOGENES; STAPHYLOCOCCUS-AUREUS; PERACETIC-ACID; RESISTANCE; SENSITIVITY; MILK; SURFACES; BACTERIA; STRAINS	303		32	41	Pathogens and spoilage microorganisms can develop multispecies biofilms on food contact surfaces; however, few studies have been focused on evaluated mixed biofilms of these microorganisms. Therefore this study investigated the biofilm development by pathogenic (Bacillus cereus, Escherichia coli, Listeria monocytogenes, and Salmonella enterica Enteritidis and Typhimurium serotypes) and spoilage (…
Olmedo, GM; Grillo-Puertas, M; Cerioni, L; Rapisarda, VA; Volentini, SI	Olmedo, Gabriela Maria; Grillo-Puertas, Mariana; Cerioni, Luciana; Rapisarda, Viviana Andrea; Volentini, Sabrina Ines	Removal of pathogenic bacterial biofilms by combinations of oxidizing compounds	2015	10.1139/cjm-2014-0747	http://dx.doi.org/10.1139/cjm-2014-0747	25864510	WebOfScience	biofilm; oxidative treatment; disinfection; pathogens	SODIUM-HYPOCHLORITE; HYDROGEN-PEROXIDE; ESCHERICHIA-COLI; PSEUDOMONAS-AERUGINOSA; PENICILLIUM-DIGITATUM; OXIDATIVE TREATMENT; MICROBIAL BIOFILMS; STAINLESS-STEEL; FOOD-INDUSTRY; DISINFECTANTS	61	5	351	356	Bacterial biofilms are commonly formed on medical devices and food processing surfaces. The antimicrobials used have limited efficacy against the biofilms; therefore, new strategies to prevent and remove these structures are needed. Here, the effectiveness of brief oxidative treatments, based on the combination of sodium hypochlorite (NaClO) and hydrogen peroxide (H2O2) in the presence of copper …
Bogan, AL; Fong, KR; Trmcic, A; Wang, SY; Frostad, JM	Bogan, Abner L.; Fong, Karen; Trmcic, Aljosa; Wang, Siyun; Frostad, John M.	Evaluation of non-traditional visualization methods to detect surface attachment of biofilms	2020	10.1016/j.colsurfb.2020.111320	http://dx.doi.org/10.1016/j.colsurfb.2020.111320	32956995	WebOfScience	Biofilms; Biofilm detection methods; Quantitative biofilm characterization; Qualitative biofilm characterization; Particle-laden interfaces; Bacteria	AIR-LIQUID INTERFACE; READY-TO-EAT; LISTERIA-MONOCYTOGENES; ANTIBIOTIC-RESISTANCE; MECHANICAL-PROPERTIES; ESCHERICHIA-COLI; FOOD SAFETY; BACTERIA; CONTRAST; TENSION	196				In food safety and food quality, biofilm research is of great importance for mitigating food-borne pathogens in food processing environments. To supplement the traditional staining techniques for biofilm characterization, we introduce several non-traditional imaging methods for detecting biofilm attachment to the solid-liquid and air-liquid interfaces. For strains of Pseudomonas aeruginosa (the p…	111320
Drescher, SPM; Gallo, SW; Ferreira, PMA; Ferreira, CAS; de Oliveira, SD	Mattiello Drescher, Samara Paula; Gallo, Stephanie Wagner; Abreu Ferreira, Pedro Maria; Sanchez Ferreira, Carlos Alexandre; de Oliveira, Silvia Dias	Salmonella enterica persister cells form unstable small colony variants after in vitro exposure to ciprofloxacin	2019	10.1038/s41598-019-43631-7	http://dx.doi.org/10.1038/s41598-019-43631-7	31076596	WebOfScience		STAPHYLOCOCCUS-AUREUS; BIOFILM FORMATION; PSEUDOMONAS-AERUGINOSA; ANTIBIOTIC TOLERANCE; SEROVAR TYPHIMURIUM; DORMANCY; CHAIN	9				Persistence phenotype and small colony variants (SCVs) can be part of a bacterial bet-hedging strategy for survival under environmental stresses, such as antimicrobial exposure. These phenotypes are of particular concern in persistent and relapsing infections, since cells resume to normal growth after cessation of the stressful condition. In this context, we found persisters and unstable SCVs as …	7232
Kruk, M; Trzaskowska, M	Kruk, Marcin; Trzaskowska, Monika	Analysis of Biofilm Formation on the Surface of Organic Mung Bean Seeds, Sprouts and in the Germination Environment	2021	10.3390/foods10030542	http://dx.doi.org/10.3390/foods10030542	33807767	WebOfScience	biofilm; mung bean; organic food; probiotic; pathogen; sprouts		10	3			This study aimed to analyse the impact of sanitation methods on the formation of bacterial biofilms after disinfection and during the germination process of mung bean on seeds and in the germination environment. Moreover, the influence of Lactobacillus plantarum 299v on the growth of the tested pathogenic bacteria was evaluated. Three strains of Salmonella and E. coli were used for the study. The…	542
Solomon, EB; Niemira, BA; Sapers, GM; Annous, BA	Solomon, EB; Niemira, BA; Sapers, GM; Annous, BA	Biofilrn formation, cellulose production, and curli biosynthesis by Salmonella originating from produce, animal, and clinical sources	2005	10.4315/0362-028X-68.5.906	http://dx.doi.org/10.4315/0362-028X-68.5.906	15895720	WebOfScience		ESCHERICHIA-COLI; LISTERIA-MONOCYTOGENES; AGGREGATIVE BEHAVIOR; TYPHIMURIUM; SURFACE; ATTACHMENT; ADHERENCE; STRAINS; SPP.; ENTERITIDIS	68	5	906	912	The ability of 71 strains of Salmonella enterica originating from produce, meat, or clinical sources to form biofilms was investigated. A crystal violet binding assay demonstrated no significant differences in biofilm formation by isolates from any source when tested in any of the following three media: Luria-Bertani broth supplemented with 2% glucose, tryptic soy broth (TSB), or 1/20th-strength …
Brar, A; Majumder, S; Navarro, MZ; Benoit-Biancamano, MO; Ronholm, J; George, S	Brar, Amarpreet; Majumder, Satwik; Navarro, Maria Zardon; Benoit-Biancamano, Marie-Odile; Ronholm, Jennifer; George, Saji	Nanoparticle-Enabled Combination Therapy Showed Superior Activity against Multi-Drug Resistant Bacterial Pathogens in Comparison to Free Drugs	2022	10.3390/nano12132179	http://dx.doi.org/10.3390/nano12132179	35808015	WebOfScience	multi-drug resistance; combination therapy; nanoparticle; antimicrobial resistance; Staphylococcus; Salmonella; animal agriculture; pathogen	EFFLUX PUMP; CHITOSAN NANOPARTICLES; SALMONELLA-ENTERICA; DELIVERY; CHLORPROMAZINE; TETRACYCLINE; INHIBITORS; VIRULENCE; RELEASE	12	13			The emergence of multidrug-resistant (MDR) bacterial pathogens in farm animals and their zoonotic spread is a concern to both animal agriculture and public health. Apart from antimicrobial resistance (AMR), bacterial pathogens from the genera of Salmonella and Staphylococcus take refuge inside host cells, thereby demanding intervention strategies that can eliminate intracellular MDR pathogens. In…	2179
Rodríguez-Melcón, C; Alonso-Hernando, A; Riesco-Peláez, F; García-Fernández, C; Alonso-Calleja, C; Capita, R	Rodriguez-Melcon, Cristina; Alonso-Hernando, Alicia; Riesco-Pelaez, Felix; Garcia-Fernandez, Camino; Alonso-Calleja, Carlos; Capita, Rosa	Biovolume and spatial distribution of foodborne Gram-negative and Gram-positive pathogenic bacteria in mono- and dual-species biofilms	2021	10.1016/j.fm.2020.103616	http://dx.doi.org/10.1016/j.fm.2020.103616	33279059	WebOfScience	Salmonella enterica; Listeria monocytogenes; MRSA; VRE; Single-species biofilms; Dual-species biofilms; Biofilm architecture	COLI ATCC 12806; LISTERIA-MONOCYTOGENES; STAPHYLOCOCCUS-AUREUS; ANTIMICROBIAL RESISTANCE; SUBLETHAL CONCENTRATIONS; SALMONELLA-TYPHIMURIUM; BENZALKONIUM CHLORIDE; STRUCTURAL PARAMETERS; FOOD-INDUSTRY; FORM BIOFILMS	94				The objective of this study was to characterize the biofilms formed by Salmonella enterica serotype Agona, Listeria monocytogenes, methicillin-resistant Staphylococcus aureus (MRSA) and vancomycin-resistant Enterococcus faecium (VRE) after 12, 48, 72, 120 and 240 h of incubation at 10 degrees C. Biofilms containing a single species, together with dual-species biofilms in which S. enterica and a G…	103616
Bayoumi, MA; Kamal, RM; Abd El Aal, SF; Awad, EI	Bayoumi, Mohamed A.; Kamal, Rania M.; Abd El Aal, Salah F.; Awad, Esmat I.	Assessment of a regulatory sanitization process in Egyptian dairy plants in regard to the adherence of some food-borne pathogens and their biofilms	2012	10.1016/j.ijfoodmicro.2012.07.021	http://dx.doi.org/10.1016/j.ijfoodmicro.2012.07.021	22884171	WebOfScience	Biofilm; Food contact surfaces; Food-borne pathogens; Microbial adherence	ENTERICA SEROVAR TYPHIMURIUM; STAPHYLOCOCCUS-AUREUS; ENTEROBACTER-SAKAZAKII; SALMONELLA-TYPHIMURIUM; STAINLESS-STEEL; LISTERIA-MONOCYTOGENES; ESCHERICHIA-COLI; CONTACT SURFACES; ATTACHMENT; ADHESION	158	3	225	231	Food-borne pathogens may develop certain strategies that enable them to defy harsh conditions such as chemical sanitization. Biofilm formation represents a prominent one among those adopted strategies, by which food-borne pathogens protect themselves against external threats. Thus, bacterial biofilm is considered as a major hazard for safe food production. This study was designed to investigate t…
Melo, RT; Galvao, NN; Guidotti-Takeuchi, M; Peres, PABM; Fonseca, BB; Profeta, R; Azevedo, VAC; Monteiro, GP; Brenig, B; Rossi, DA	Melo, Roberta T.; Galvao, Newton N.; Guidotti-Takeuchi, Micaela; Peres, Phelipe A. B. M.; Fonseca, Belchiolina B.; Profeta, Rodrigo; Azevedo, Vasco A. C.; Monteiro, Guilherme P.; Brenig, Bertram; Rossi, Daise A.	Molecular Characterization and Survive Abilities of Salmonella Heidelberg Strains of Poultry Origin in Brazil	2021	10.3389/fmicb.2021.674147	http://dx.doi.org/10.3389/fmicb.2021.674147	34220757	WebOfScience	biofilms; antimicrobial resistance; whole genome sequencing; virulence; salmonellosis	BIOFILM FORMATION; ANTIMICROBIAL RESISTANCE; GENES; VIRULENCE; TYPHIMURIUM; ENTERITIDIS; SEROTYPE; CAMPYLOBACTER; TEMPERATURE; PREVALENCE	12				The aim of the study was to evaluate the genotypic and phenotypic characteristics of 20 strains of S. Heidelberg (SH) isolated from broilers produced in southern Brazil. The similarity and presence of genetic determinants linked to virulence, antimicrobial resistance, biofilm formation, and in silico-predicted metabolic interactions revealed this serovar as a threat to public health. The presence…	674147
Reichhardt, C; McCrate, O; Zhou, XX; Lee, J; Thongsomboon, W; Cegelski, L	Reichhardt, Courtney; McCrate, Oscar A.; Zhou, Xiaoxue; Lee, Jessica; Thongsomboon, Wiriya; Cegelski, Lynette	Influence of the amyloid dye Congo red on curli, cellulose, and the extracellular matrix in E-coli during growth and matrix purification	2016	10.1007/s00216-016-9868-2	http://dx.doi.org/10.1007/s00216-016-9868-2	27580606	WebOfScience	Biofilm; Curli; Cellulose; E. coli; Congo red; CPMAS	SOLID-STATE NMR; BIOFILM FORMATION; SALMONELLA-TYPHIMURIUM; BACTERIAL BIOFILMS; ATTACHMENT; ADHESINS; FIMBRIAE; FIBERS; EPS	408	27	7709	7717	Microbial biofilms are communities of cells characterized by a hallmark extracellular matrix (ECM) that confers functional attributes to the community, including enhanced cohesion, adherence to surfaces, and resistance to external stresses. Understanding the composition and properties of the biofilm ECM is crucial to understanding how it functions and protects cells. New methods to isolate and ch…
Abida, B; Basharat, A	Abida, Bano; Basharat, Ali	16S rRNA gene sequencing and culture dependent analysis of bacterial diversity associated with commercially processed salads	2016				WebOfScience	Bacterial diversity; Processed salads; Biofilm formation; Antibiotic sensitivity; Food biosafety	BIOFILM FORMATION; VEGETABLE SALADS; IDENTIFICATION; CONTAMINATION; ENTEROCOCCI; PREVALENCE; PAKISTAN; QUALITY; SAFETY; RAW	11	12	8	16	The main objective of the present study was to evaluate the biosafety of the raw-eaten processed salads by exploring the general microbial diversity. For this purpose, more than hundred bacterial strains were isolated from the processed salads collected from street restaurants from different localities in Lahore, Pakistan. Sequencing analysis of 16S rRNA gene showed the presence of bacterial stra…
Joerger, RD; Sartori, CA; Kniel, KE	Joerger, Rolf D.; Sartori, Casey A.; Kniel, Kalmia E.	Comparison of Genetic and Physiological Properties of Salmonella enterica Isolates from Chickens Reveals One Major Difference Between Serovar Kentucky and Other Serovars: Response to Acid	2009	10.1089/fpd.2008.0144	http://dx.doi.org/10.1089/fpd.2008.0144	19415975	WebOfScience		ANTIMICROBIAL RESISTANCE; LISTERIA-MONOCYTOGENES; TOLERANCE RESPONSE; TYPHIMURIUM; PREVALENCE; ENTERITIDIS; SEROTYPES; PROFILES	6	4	503	512	For unknown reasons, Salmonella enterica Kentucky has become the serovar most frequently isolated from chickens and chicken carcasses in the United States. In an attempt to identify traits that may underlie this phenomenon, genetic and physiological features of 30 serovar Kentucky chicken isolates were compared with those of chicken isolates belonging to a range of other S. enterica serovars. Mos…
Folliero, V; Ricciardi, M; Dell'Annunziata, F; Pironti, C; Galdiero, M; Franci, G; Motta, O; Proto, A	Folliero, Veronica; Ricciardi, Maria; Dell'Annunziata, Federica; Pironti, Concetta; Galdiero, Massimiliano; Franci, Gianluigi; Motta, Oriana; Proto, Antonio	Deployment of a Novel Organic Acid Compound Disinfectant against Common Foodborne Pathogens	2022	10.3390/toxics10120768	http://dx.doi.org/10.3390/toxics10120768	36548601	WebOfScience	iminodisuccinic acid potassium salt; chelating activity; biofilm removal; food-borne pathogens; workers' safety	ANTIMICROBIAL ACTIVITY	10	12			Background: The disinfection process represents an important activity closely linked to the removal of micro-organisms in common processing systems. Traditional disinfectants are often not sufficient to avoid the spread of food pathogens; therefore, innovative strategies for decontamination are crucial to countering microbial transmission. This study aims to assess the antimicrobial efficiency of…	768
Woodward, MJ; Sojka, M; Sprigings, KA; Humphrey, TJ	Woodward, MJ; Sojka, M; Sprigings, KA; Humphrey, TJ	The role of SEF14 and SEF17 fimbriae in the adherence of Salmonella enterica serotype Enteritidis to inanimate surfaces	2000	10.1099/0022-1317-49-5-481	http://dx.doi.org/10.1099/0022-1317-49-5-481	10798562	WebOfScience		POULTRY-PROCESSING PLANT; MONOCLONAL-ANTIBODIES; AGGREGATIVE FIMBRIAE; BIOFILM FORMATION; BROILER-CHICKENS; TYPHIMURIUM; ATTACHMENT; VIRULENCE; FLAGELLA; MOTILITY	49	5	481	487	To gain an understanding of the role of fimbriae and flagella in the adherence of Salmonella enterica serotype Enteritidis to inanimate surfaces, the extent of adherence of viable wild-type strains to a polystyrene microtitration plate was determined by a crystal violet staining assay, Elaboration of surface antigens by adherent bacteria was assayed by fimbriae- and flagella-specific ELISAs, Wild…
Lapierre, L; Cornejo, J; Zavala, S; Galarce, N; Sánchez, F; Benavides, MB; Guzmán, M; Sáenz, L	Lapierre, Lisette; Cornejo, Javiera; Zavala, Sebastian; Galarce, Nicolas; Sanchez, Fernando; Belen Benavides, Maria; Guzman, Miguel; Saenz, Leonardo	Phenotypic and Genotypic Characterization of Virulence Factors and Susceptibility to Antibiotics in Salmonella Infantis Strains Isolated from Chicken Meat: First Findings in Chile	2020	10.3390/ani10061049	http://dx.doi.org/10.3390/ani10061049	32570768	WebOfScience	SalmonellaInfantis; meat chicken; broiler; antimicrobial resistance; virulence genes	ENTERICA SEROTYPE INFANTIS; ANTIMICROBIAL RESISTANCE; SEROVAR INFANTIS; BETA-LACTAMASES; MULTIPLEX PCR; GENES; PREVALENCE; POULTRY; IDENTIFICATION; PATHOGENICITY	10	6			Simple Summary SalmonellaInfantis (S.Infantis) is a zoonotic pathogen that causes gastroenteritis in humans and animals, with poultry being its main reservoir. This pathogen has emerged over the last few decades in different countries, causing outbreaks in humans subsequent to foodborne transmission. It is important to be able to characterize this pathogen in order to establish control measures i…	1049
Shah, DH; Zhou, XH; Addwebi, T; Davis, MA; Orfe, L; Call, DR; Guard, J; Besser, TE	Shah, Devendra H.; Zhou, Xiaohui; Addwebi, Tarek; Davis, Margaret A.; Orfe, Lisa; Call, Douglas R.; Guard, Jean; Besser, Thomas E.	Cell invasion of poultry-associated Salmonella enterica serovar Enteritidis isolates is associated with pathogenicity, motility and proteins secreted by the type III secretion system	2011	10.1099/mic.0.044461-0	http://dx.doi.org/10.1099/mic.0.044461-0	21292746	WebOfScience		TANDEM REPEAT ANALYSIS; INTESTINAL EPITHELIAL-CELLS; FIELD GEL-ELECTROPHORESIS; PHAGE TYPES 4; SEROTYPE ENTERITIDIS; BIOFILM FORMATION; UNITED-STATES; IN-VITRO; ANTIMICROBIAL RESISTANCE; ESCHERICHIA-COLI	157		1428	1445	Salmonella enterica serovar Enteritidis (S. Enteritidis) is a major cause of food-borne gastroenteritis in humans worldwide. Poultry and poultry products are considered the major vehicles of transmission to humans. Using cell invasiveness as a surrogate marker for pathogenicity, we tested the invasiveness of 53 poultry-associated isolates of S. Enteritidis in a well-differentiated intestinal epit…
Karabasanavar, NS; Madhavaprasad, CB; Gopalakrishna, SA; Hiremath, J; Patil, GS; Barbuddhe, SB	Karabasanavar, Nagappa Shivaning; Madhavaprasad, Chakkodabail Benakabhat; Gopalakrishna, Shilpa Agalagandi; Hiremath, Jagadish; Patil, Girish Shivanagowda; Barbuddhe, Sukhadeo B.	Prevalence ofSalmonellaserotypesS. Enteritidis andS. Typhimurium in poultry and poultry products	2020	10.1111/jfs.12852	http://dx.doi.org/10.1111/jfs.12852		WebOfScience		ANTIMICROBIAL RESISTANCE; BIOFILM FORMATION; SALMONELLA-SPP.; NONTYPHOIDAL SALMONELLA; ESCHERICHIA-COLI; LISTERIA-MONOCYTOGENES; CHICKEN CARCASSES; STAINLESS-STEEL; RETAIL MEATS; FOOD	40	6			Salmonellacontinues to be a major food safety and public health threat. In the present study,Salmonella entericasubsp.entericaserotypes Enteritidis (SE) and Typhimurium (ST) were isolated from poultry and characterized for virulence, antimicrobial susceptibility, and biofilm formation. Prevalence ofSalmonellaserotypes in poultry was 3.35%; predominant serotypes isolated wereS. Enteritidis (68.1%)…	e12852
Shen, CK; Lin, YZ; Mohammadi, TN; Masuda, Y; Honjoh, KI; Miyamoto, T	Shen, Cunkuan; Lin, Yunzhi; Mohammadi, Tahir Noor; Masuda, Yoshimitsu; Honjoh, Ken-ichi; Miyamoto, Takahisa	Characterization of novel antimicrobial peptides designed on the basis of amino acid sequence of peptides from egg white hydrolysate	2022	10.1016/j.ijfoodmicro.2022.109802	http://dx.doi.org/10.1016/j.ijfoodmicro.2022.109802	35752018	WebOfScience	Antimicrobial peptides; Membrane damage; Chicken meat; S; Typhimurium	ESCHERICHIA-COLI; MEMBRANE; SALMONELLA; PREDICTION; RESIDUES; SERVER	378				Salmonella enterica subsp. enterica serotype Typhimurium (S. Typhimurium) is one of the most prevalent food -borne pathogens responsible for food poisoning and is spread through the consumption of contaminated poultry products. In this study, four antimicrobial peptides (AMPs) with varying hydrophobicity and helical structure -forming tendencies were designed and synthesized based on the amino ac…	109802
Banik, A; Anjum, H; Habib, H; Abony, M; Begum, A; Ahmed, Z	Banik, Avijit; Anjum, Hasnain; Habib, Humayra; Abony, Maruf; Begum, Anowara; Ahmed, Zakaria	Characterization of lactic acid bacteria isolated from street pickles of Dhaka, Bangladesh	2023	10.1016/j.heliyon.2023.e17508	http://dx.doi.org/10.1016/j.heliyon.2023.e17508	37416662	WebOfScience	Lactic acid bacteria; Enterococcus; Fermented pickles	ANTIMICROBIAL ACTIVITY; PROBIOTIC PROPERTIES; BIOFILM FORMATION; FERMENTATION; STRAINS; RESISTANCE; DIVERSITY; CABBAGE; GENES; FOOD	9	6			Traditionally fermented pickles are a popular street food in Bangladesh famous for their unique flavors and health benefits. Pickles are often prepared by fermentation using lactic acid bacteria (LAB) that can act as probiotics. The study was aimed to isolate and characterize lactic acid bacteria from pickle samples collected from streets of Dhaka city, as well as assess the microbial quality of …	e17508
Bhowmick, S; Pal, S; Sunder, J; Sujatha, T; De, AK; Mondal, T; Singh, AD; Joardar, SN; Batabyal, K; Dutta, TK; Bandyopadhyay, S; Tiwari, A; Samanta, I	Bhowmick, Sneha; Pal, Surajit; Sunder, Jai; Sujatha, T.; De, Arun Kumar; Mondal, Tousif; Singh, Abhishek D.; Joardar, Siddhartha Narayan; Batabyal, Kunal; Dutta, Tapan Kumar; Bandyopadhyay, Samiran; Tiwari, Ananda; Samanta, Indranil	Exploring broilers and native fowls of Andaman and Nicobar Islands as a source of β-lactamase-producing Enterobacteriaceae even with limited anthropogenic activities and docking-based identification of catalytic domains in novel β-lactamase variants	2023	10.3389/fvets.2022.1075133	http://dx.doi.org/10.3389/fvets.2022.1075133	36686169	WebOfScience	Andaman and Nicobar; docking; clonal; ESBL; poultry	ESCHERICHIA-COLI STRAINS; KLEBSIELLA-PNEUMONIAE; ANTIMICROBIAL RESISTANCE; MOLECULAR EPIDEMIOLOGY; ANTIBIOTIC-RESISTANCE; PCR DETECTION; POULTRY; GENES; PREVALENCE; ANIMALS	9				ObjectivesThe present study was conducted to detect the occurrence of beta-lactamase and biofilm-producing Escherichia coli, Salmonella, and Klebsiella in broilers and native fowl reared in the Andaman and Nicobar Islands, India. The study also included molecular docking experiments to confirm the nature of the catalytic domains found in the beta-lactamase variants obtained and to reveal the clon…	1075133
Mohammed, HA; Aspatwar, A; Aljarbooa, AF; Qureshi, KA	Mohammed, Hamdoon A.; Aspatwar, Ashok; Aljarbooa, Abdulaziz F.; Qureshi, Kamal A.	Comparative study of volatile oil constituents, anti-microbial properties, and antibiofilm activities in Eucalyptus camaldulensis and Eucalyptus globulus: insights from central Saudi Arabia	2024	10.1080/0972060X.2024.2324343	http://dx.doi.org/10.1080/0972060X.2024.2324343		WebOfScience	Antimicrobial activity; Antibiofilm activity; Eucalyptus camaldulensis; Eucalyptus globulus; Volatile oil; Phytochemistry	CHEMICAL-COMPOSITION; AROMATIC PLANTS; ANTIOXIDANT ACTIVITIES; ANTIBACTERIAL	27	2	341	355	Eucalyptus is a fragrant plant with a highly volatile oil content grown worldwide. This study investigated the phytochemical and biological features of two Eucalyptus species, E. camaldulensis and E. globulus, cultivated in Central Saudi Arabia. Phytochemical analysis revealed 17 compounds in E. camaldulensis and 13 in E. globulus, with alpha-pinene and 1,8-cineole being both plants' most abundan…
Das, SK; Vishakha, K; Das, S; Ganguli, A	Das, Sudip Kumar; Vishakha, Kumari; Das, Shatabdi; Ganguli, Arnab	Antibacterial and antibiofilm activities of nanoemulsion coating prepared by using caraway oil and chitosan prolongs the shelf life and quality of bananas	2023	10.1016/j.afres.2023.100300	http://dx.doi.org/10.1016/j.afres.2023.100300		WebOfScience	Nanoemulsion; Chitosan; Caraway oil; Bananas; Quality attributes	ATTRIBUTES; FRUIT; OPTIMIZATION; SAFETY	3	1			Introduction: Bananas are a popular and nutritious fruit that are prone to rapid deterioration and microbial spoilage. Nanoemulsion coatings based on essential oils and chitosan have been proposed as a natural and effective way to preserve the quality and safety of fruits. Objectives: The aim of this study was to evaluate the effects of a nanoemulsion coating incorporating caraway essential oil a…	100300
Zulkifli, MFR; Nik, WMNW; Abdullah, SH; Jusoh, SM; Abdullah, S; Ariffin, AH	Zulkifli, Mohammad Fakhratul Ridwan; Nik, Wan Mohd Norsani Wan; Abdullah, Siti Hajar; Jusoh, Suriani Mat; Abdullah, Samsuri; Ariffin, Adi Hafizamri	ANTIFOULING STUDY OF ZINC TANNATE (TZn) FOR MILD STEEL IN TROPICAL SEAWATER	2023				WebOfScience	Antifouling; Mangrove Bark; Mild Steel; Seawater; Zinc Tannate	GALLIC ACID; CORROSION; PAINT	30	2			This study was coordinated to investigate the potential of tannin extracted from mangrove bark (Rhizophora apiculata sp.) as an antifouling agent. Using natural resources as antifouling agents is an environmentally friendly alternative in industrial applications. Extracted tannin was formulated in a readily available epoxy coating and then coated on the mild steel samples. The samples were immers…
Li, S; Sun, F; Zeng, SY; Dong, X; Du, PF	Li, Shun; Sun, Fu; Zeng, Siyu; Dong, Xin; Du, Pengfei	Development and identification of a multi-species water quality model for reclaimed water distribution systems	2015	10.2166/wrd.2015.115	http://dx.doi.org/10.2166/wrd.2015.115		WebOfScience	distribution system; model; multi-species; parameter identification; reclaimed water	DRINKING-WATER; SIMULATION; REGROWTH; TRANSPORT; EVENT	5	3	360	371	With the rapid development of a centralized wastewater reuse scheme in China, water quality concerns arise considering the long-distance transport of reclaimed water in distribution systems from wastewater treatment plants to points of use. To this end, a multi-species water quality model for reclaimed water distribution systems (RWDSs) was developed and validated against the data from part of a …
Dougas, G; Tsakris, A; Beleri, S; Patsoula, E; Linou, M; Billinis, C; Papaparaskevas, J	Dougas, Georgios; Tsakris, Athanassios; Beleri, Stavroula; Patsoula, Eleni; Linou, Maria; Billinis, Charalambos; Papaparaskevas, Joseph	Molecular Evidence of a Broad Range of Pathogenic Bacteria in Ctenocephalides spp.: Should We Re-Examine the Role of Fleas in the Transmission of Pathogens?	2021	10.3390/tropicalmed6010037	http://dx.doi.org/10.3390/tropicalmed6010037	33802921	WebOfScience	metagenomics; disease transmission; infectious; Ctenocephalides; flea infestations; bacteremia; Klebsiella pneumoniae; Enterococcus faecalis; Pseudomonas aeruginosa; Legionella	RICKETTSIA-FELIS; BLOOD MEAL; TIME; CAT; NORTHERN; DOGS	6	1			The internal microbiome of common cat and dog fleas was studied for DNA evidence of pathogenic bacteria. Fleas were grouped in pools by parasitized animal. DNA was extracted and investigated with 16S metagenomics for medically relevant (MR) bacteria, based on the definitions of the International Statistical Classification of Diseases and Related Health Problems (WHO). The MR bacterial species tot…	37
Liao, XY; Shen, WW; Wang, YR; Bai, L; Ding, T	Liao, Xinyu; Shen, Wangwang; Wang, Yeru; Bai, Li; Ding, Tian	Microbial contamination, community diversity and cross-contamination risk of food-contact ice	2023	10.1016/j.foodres.2022.112335	http://dx.doi.org/10.1016/j.foodres.2022.112335	36737928	WebOfScience	Food -contact ice; Hygienic status; Bacterial community diversity; Cross contamination modeling	LISTERIA-MONOCYTOGENES; MICROBIOLOGICAL QUALITY; POSTTRANSCRIPTIONAL CONTROL; PACKAGED ICE; ADAPTATION; STRATEGIES; SURVIVAL	164				Ice is widely used in the food industry, as an ingredient (edible ice) directly added to food or as a coolant (food -contact ice) for fresh food preservation along the cold chain. However, it has been shown that food-contact ice are easily polluted by pathogens, potentially endangering the public's health. In the present study, the hygiene status of food-contact ice collected from various sources…	112335
Martin, IF; Thomas, CM; Laing, E; AbuOun, M; La Ragione, RM; Woodward, MJ	Martin, Irene Freire; Thomas, Christopher M.; Laing, Emma; AbuOun, Manal; La Ragione, Roberto M.; Woodward, Martin J.	Curing vector for Inch plasmids and its use to provide evidence for a metabolic burden of Inch CTX-M-1 plasmid pIFM3791 on Klebsiella pneumoniae	2016	10.1099/jmm.0.000271	http://dx.doi.org/10.1099/jmm.0.000271		WebOfScience		ESCHERICHIA-COLI; CTX-M; EXPRESSION; GENES; ENHANCEMENT; RESISTANCE; EVOLUTION; CHICKENS; FITNESS; ESBLS	65		611	618	Using a sequence-based approach we previously identified an Inch CTX-M-1 plasmid, pIFM3791, on a single pig farm in the UK that was harboured by Klebsiella pneumoniae, Escherichia coli and Salmonella enterica serotype 4,5,12:i:-. To test the hypothesis that the plasmid had spread rapidly into these differing host bacteria we wished to assess whether the plasmid conferred a fitness advantage. To d…
Yadav, N; Singh, S; Goyal, SK	Yadav, Neha; Singh, Sradhanjali; Goyal, Sanjeev K.	Effect of Seasonal Variation on Bacterial Inhabitants and Diversity in Drinking Water of an Office Building, Delhi	2019	10.1177/1178622119882335	http://dx.doi.org/10.1177/1178622119882335		WebOfScience	Seasonal variation; drinking water; total and thermotolerant coliforms; bacterial diversity; 16S rRNA sequencing	IDENTIFICATION	12				The work reported in this article raises some serious concern about the drinking water quality and its standards. Mere presence or absence of an indicator organism does not assure that the water is safe for drinking purposes. Instead of infecting directly, many pathogens pass through a host and retrieve their virulent properties by causing diseases/infections in humans. Pathogenic bacteria which …	1178622119882335
Lories, B; Belpaire, TER; Yssel, A; Ramon, H; Steenackers, HP	Lories, Bram; Belpaire, Tom E. R.; Yssel, Anna; Ramon, Herman; Steenackers, Hans P.	Agaric acid reduces Salmonella biofilm formation by inhibiting flagellar motility	2020	10.1016/j.bioflm.2020.100022	http://dx.doi.org/10.1016/j.bioflm.2020.100022	33447808	WebOfScience	Salmonella; Biofilm; Agaric acid; Biofilm inhibition; Motility; Flagella	ALTERNATIVE DISINFECTION METHODS; VIRULENCE; INDUSTRY	2				Salmonella biofilms are a common cause of contaminations in the food or feed industry. In a screening for novel compounds to combat biofilm-associated foodborne outbreaks, we identified agaric acid as a Salmonella Typhimurium biofilm inhibitor that does not affect planktonic growth. Importantly, the remaining biofilm cells after preventive treatment with agaric acid were significantly more sensit…	100022
Tsai, MH; Liang, YH; Chen, CL; Chiu, CH	Tsai, Ming-Han; Liang, Yi-Hua; Chen, Chyi-Liang; Chiu, Cheng-Hsun	Characterization of Salmonella resistance to bile during biofilm formation	2020	10.1016/j.jmii.2019.06.003	http://dx.doi.org/10.1016/j.jmii.2019.06.003	31288972	WebOfScience	Salmonella; Biofilm; Bile	ENTERICA SEROVAR TYPHIMURIUM; GALLSTONES; BACTEREMIA; GENES	53	4	518	524	Background: Non-typhoid Salmonella infection may present as acute gastroenteritis or chronic infection, primarily in the bile-rich gallbladder. Biofilm formation is a mechanism of bile resistance in Salmonella. Our aim was to determine how Salmonella utilizes bile as a signal, and to study the relevance of the interaction between the PhoP-PhoQ two-component system and cyclic diguanosine monophosp…
Akçelik, N; Akçelik, M	Akcelik, Nefise; Akcelik, Mustafa	CHARACTERISTICS AND REGULATION OF BIOFILM FORMATION IN SALMONELLA	2021	10.21307/PM-2021.60.2.09	http://dx.doi.org/10.21307/PM-2021.60.2.09		WebOfScience	Salmonella; Typhimurium; biofilm; genetic regulation	ENTERICA SEROVAR TYPHIMURIUM; DNA ADENINE METHYLATION; ESCHERICHIA-COLI; GENE-EXPRESSION; RDAR MORPHOTYPE; SMALL RNAS; PROTEIN; RESISTANCE; INVASION; SEQA	60	2	113	119	The ability to from biofilms, which is a common feature in Salmonella serovars, is the main cause of persistent infections and permanent contamination in both clinical and industrial systems. Because the biofilm structures are significantly more resistant to environmental stress conditions than the planktonic forms of bacteria, it is often impossible to remove them through conventional disinfecti…
Dhowlaghar, N; Abeysundara, PD; Nannapaneni, R; Schilling, MW; Chang, S; Cheng, WH; Sharma, CS	Dhowlaghar, Nitin; Abeysundara, Piumi De Abrew; Nannapaneni, Ramakrishna; Schilling, Mark W.; Chang, Sam; Cheng, Wen-Hsing; Sharma, Chander S.	Biofilm formation by Salmonella spp. in catfish mucus extract under industrial conditions	2018	10.1016/j.fm.2017.09.016	http://dx.doi.org/10.1016/j.fm.2017.09.016	29173625	WebOfScience	Salmonella; Growth; Biofilm; Catfish mucus; Disinfectants	LISTERIA-MONOCYTOGENES BIOFILMS; FOOD-CONTACT SURFACES; STAINLESS-STEEL; TYPHIMURIUM BIOFILMS; ESCHERICHIA-COLI; GROWTH-KINETICS; FORM BIOFILMS; BUNA-N; ATTACHMENT; ENTERICA	70		172	180	The objective of this study was to determine the effect of strain and temperature on the growth and biofilm formation of Salmonella spp. in high and low concentrations of catfish mucus extract on different food-contact surfaces at 22 degrees C and 10 degrees C. The second objective of this study was to evaluate the efficacy of disinfectants at recommended concentrations and contact times for remo…
Jiang, LM; Zheng, R; Sun, QM; Li, CH	Jiang, Liming; Zheng, Rui; Sun, Qiangming; Li, Chenghua	Isolation, characterization, and application of Salmonella paratyphi phage KM16 against Salmonella paratyphi biofilm	2021	10.1080/08927014.2021.1900130	http://dx.doi.org/10.1080/08927014.2021.1900130	33947280	WebOfScience	Salmonella; phage; lytic; spectrum; biofilm; antibiotic		37	3	276	288	Salmonella biofilm prevention and control is of great importance. This study, investigated the use of the isolated phage KM16 belonging to the family Myoviridae in the order Caudovirales. The phage genome size was 170,126 bp. Almost all phages were adsorbed to the host within 20 min. KM16 had a latent period of 70 min followed by a rise period of 40 min. Phage KM16 had the ability to lytically in…
Ning, ZZ; Zhang, LL; Cai, LL; Xu, XL; Chen, Y; Wang, HH	Ning, Zhenzhen; Zhang, Lingling; Cai, Linlin; Xu, Xinglian; Chen, Ying; Wang, Huhu	Biofilm removal mediated by Salmonella phages from chicken-related sources	2023	10.1016/j.fshw.2023.02.044	http://dx.doi.org/10.1016/j.fshw.2023.02.044		WebOfScience	Chicken; Salmonella; Phage; Biofilm; Removal	PSEUDOMONAS-AERUGINOSA; LYSIS SYSTEMS; FOOD SAFETY; BACTERIOPHAGE; EPS; TYPHIMURIUM; ENTERITIDIS; ERADICATION; MICROSCOPY; SEROVARS	12	5	1799	1808	Salmonella and their biofilm formation are the primary bacterial causes of foodborne outbreaks and cross-contamination. The objective of the study was to investigate the potential of Salmonella phages as an alternative technology for biofilm removal. In this work, 21 Salmonella phages were isolated from a chicken farm and slaughter plant and the phage (CW1) with the broadest spectrum was characte…
Moshiri, J; Kaur, D; Hambira, CM; Sandala, JL; Koopman, JA; Fuchs, JR; Gunn, JS	Moshiri, Jasmine; Kaur, Darpan; Hambira, Chido M.; Sandala, Jenna L.; Koopman, Jacob A.; Fuchs, James R.; Gunn, John S.	Identification of a Small Molecule Anti-biofilm Agent Against Salmonella enterica	2018	10.3389/fmicb.2018.02804	http://dx.doi.org/10.3389/fmicb.2018.02804	30515144	WebOfScience	biofilm; chronic infection; Salmonella; Typhoid; anti-biofilm	CHRONIC TYPHOID CARRIERS; ESCHERICHIA-COLI; SEROVAR TYPHIMURIUM; OXIDATIVE STRESS; STATIONARY-PHASE; REGULATOR CSGD; IN-VITRO; RESISTANCE; BACTERIAL; FEVER	9				Biofilm formation is a common strategy utilized by bacterial pathogens to establish persistence in a host niche. Salmonella enterica serovar Typhi, the etiological agent of Typhoid fever, relies on biofilm formation in the gallbladder to chronically colonize asymptomatic carriers, allowing for transmission to uninfected individuals. S. enterica serovar Typhimurium utilizes biofilms to achieve per…	2804
Milanov, D; Ljubojevic, D; Cabarkapa, I; Karabasil, N; Velhner, M	Milanov, Dubravka; Ljubojevic, Dragana; Cabarkapa, Ivana; Karabasil, N.; Velhner, Maja	Biofilm as risk factor for Salmonella contamination in various stages of poultry production	2017	10.1399/eps.2017.190	http://dx.doi.org/10.1399/eps.2017.190		WebOfScience	Poultry; biofilm; Salmonella	COMMONLY USED DISINFECTANTS; BACTERIAL BIOFILMS; ENTERICA SEROVARS; RDAR MORPHOTYPE; FEED; PERSISTENCE; SURVIVAL; ENTERITIDIS; RESISTANCE; SPP.	81				Bacteria belonging to the genus Salmonella are one of the major foodborne pathogens, primarily due to their health and economic impact. The main sources of human infection are poultry products. Salmonella may enter various stages of the poultry production process in many different ways. Biofilm is just one of the recently recognised risk factors, which significantly contributes to the persistence…
Miryala, S; Nair, VG; Chandramohan, S; Srinandan, CS	Miryala, Sandeep; Nair, Veena G.; Chandramohan, S.; Srinandan, C. S.	Matrix inhibition by Salmonella excludes uropathogenic E. coli from biofilm	2021	10.1093/femsec/fiaa214	http://dx.doi.org/10.1093/femsec/fiaa214	33059364	WebOfScience	Competitive exclusion; Interference competition; Uropathogenic E. coli; Biofilm matrix; Salmonella; Enterobacteriaceae	ESCHERICHIA-COLI; INTERFERENCE; EVOLUTION; ENTEROBACTERIACEAE; COLONIZATION; COMPETITION; BIOGENESIS; GENETICS; FORM	97	1			Biofilm is a predominant lifestyle of bacteria that comprises of cells as collectives enmeshed in a polymeric matrix. Biofilm formation is vital for bacterial species as it provides access to nutrients and protects the cells from environmental stresses. Here we show that interference in biofilm matrix production is a strategy by the competing bacterial species to reduce the ability of the other s…	fiaa214
Özdemir, FN; Buzrul, S; Özdemir, C; Akçelik, N; Akçelik, M	Ozdemir, Fatma Neslihan; Buzrul, Sencer; Ozdemir, Caner; Akcelik, Nefise; Akcelik, Mustafa	Determination of an effective agent combination using nisin against Salmonella biofilm	2022	10.1007/s00203-022-02766-4	http://dx.doi.org/10.1007/s00203-022-02766-4	35133506	WebOfScience	Salmonella; Nisin; Biofilm; Synergistic effect	LISTERIA-MONOCYTOGENES; ORGANIC-ACIDS; TYPHIMURIUM; ENTERICA; RESISTANCE; FIMBRIAE; EDTA; ENTERITIDIS; CELLULOSE; BACTERIA	204	3			This present study aims to determine the lowest concentration effects of the assayed different antibiotics; antimicrobial agents alone and their combinations with nisin were investigated to prevent the biofilm formation and break down the biofilm structure of Salmonella. While the combination of nisin and EDTA showed a synergistic effect against Salmonella strain, chlorhexidine digluconate and st…	167
Pande, VV; McWhorter, AR; Chousalkar, KK	Pande, Vivek V.; McWhorter, Andrea R.; Chousalkar, Kapil K.	Salmonella enterica isolates from layer farm environments are able to form biofilm on eggshell surfaces	2016	10.1080/08927014.2016.1191068	http://dx.doi.org/10.1080/08927014.2016.1191068	27268931	WebOfScience	Biofilm; eggshell; Salmonella	MULTICELLULAR MORPHOTYPE; AGGREGATIVE BEHAVIOR; TYPHIMURIUM STRAINS; EXPRESSION; SEROVAR; AGFD; DISINFECTANTS; CONTAMINATION; TEMPERATURE; CELLULOSE	32	7	699	710	This study examined the eggshell biofilm forming ability of Salmonella enterica isolates recovered from egg farms. Multicellular behaviour and biofilm production were examined at 22 and 37 degrees C by Congo red morphology and the crystal violet staining assay. The results indicated that the biofilm forming behaviour of Salmonella isolates was dependent on temperature and associated with serovars…
Villa-Rojas, R; Zhu, MJ; Paul, NC; Gray, P; Xu, J; Shah, DH; Tang, JM	Villa-Rojas, Rossana; Zhu, Mei-Jun; Paul, Narayan C.; Gray, Peter; Xu, Jie; Shah, Devendra H.; Tang, Juming	Biofilm forming Salmonella strains exhibit enhanced thermal resistance in wheat flour	2017	10.1016/j.foodcont.2016.09.021	http://dx.doi.org/10.1016/j.foodcont.2016.09.021		WebOfScience	Salmonella; Biofilm; Thermal resistance; Wheat flour	HEAT-RESISTANCE; ENTEROBACTER-SAKAZAKII; AGGREGATIVE BEHAVIOR; SURVIVAL; TYPHIMURIUM; ENTERITIDIS; CELLULOSE; SPP.; INACTIVATION; COLONIZATION	73		689	695	The biofilm lifestyle of bacteria confers a remarkably increased tolerance to antimicrobial interventions and environmental stresses, however little is known about influence of biofilms on thermal resistance of Salmonella in low-moisture foods. This study was aimed to assess the correlation between the ability of biofilm formation of Salmonella Enteritidis (S. Enteritidis) strains and their capac…
Tazehabadi, MH; Algburi, A; Popov, IV; Ermakov, AM; Chistyakov, VA; Prazdnova, EV; Weeks, R; Chikindas, ML	Tazehabadi, Mahtab Hassanpour; Algburi, Ammar; Popov, Igor V.; Ermakov, Alexey M.; Chistyakov, Vladimir A.; Prazdnova, Evgeniya V.; Weeks, Richard; Chikindas, Michael L.	Probiotic Bacilli Inhibit Salmonella Biofilm Formation Without Killing Planktonic Cells	2021	10.3389/fmicb.2021.615328	http://dx.doi.org/10.3389/fmicb.2021.615328	33679639	WebOfScience	probiotics; biofilm inhibition; Salmonella; poultry; Bacillus		12				Salmonellosis is a foodborne infection caused by Salmonella. Domestic poultry species are one of the main reservoirs of Salmonella, which causes the foodborne infection salmonellosis, and are responsible for many cases of animal-to-human transmission. Keeping backyard chickens is now a growing trend, increasing the frequency of direct contact with the flock and, by consequence, the incidence of S…	615328
Kharga, K; Dhar, I; Kashyap, S; Sengupta, S; Kumar, D; Kumar, L	Kharga, Kusum; Dhar, Irra; Kashyap, Shashank; Sengupta, Sounok; Kumar, Deepak; Kumar, Lokender	Zingerone inhibits biofilm formation and enhances antibiotic efficacy against Salmonella biofilm	2023	10.1007/s11274-023-03716-y	http://dx.doi.org/10.1007/s11274-023-03716-y	37528258	WebOfScience	Antibiotics; Biofilm; Motility; Molecular docking; Molecular dynamic simulation; Salmonella serovar Typhi; Zingerone	GINGER ZINGIBER-OFFICINALE; STAPHYLOCOCCUS-AUREUS; RESISTANCE; INFECTIONS; FIMZ; EXPRESSION; VIRULENCE; FIMBRIAE; FEVER	39	10			Salmonella enterica serovar Typhi is a significant cause of typhoid fever and a major public health problem. The ability of S. Typhi to form biofilms on living and non-living surfaces results in antibiotic resistance and poses a major challenge in health care. In this study, we assessed the ability of zingerone alone and in combination with antibiotics against the motility phenotypes and biofilm-…	268
Biswas, R; Agarwal, RK; Bhilegaonkar, KN; Kumar, A; Nambiar, P; Rawat, S; Singh, M	Biswas, R.; Agarwal, R. K.; Bhilegaonkar, K. N.; Kumar, A.; Nambiar, P.; Rawat, S.; Singh, M.	Cloning and sequencing of biofilm-associated protein (bapA) gene and its occurrence in different serotypes of Salmonella	2011	10.1111/j.1472-765X.2010.02975.x	http://dx.doi.org/10.1111/j.1472-765X.2010.02975.x	21175701	WebOfScience	antigenic index; bapA; biofilm India; Salmonella	SURFACE PROTEIN; TYPHIMURIUM	52	2	138	143	Aims: Salmonella spp. has the capability to form biofilm on various surfaces. Biofilm-associated protein (bapA), a large surface protein has been shown to play a leading role in the development of biofilm in Salmonella. Objective of this study was to investigate the presence of bapA gene in different serotypes of Salmonella spp. and to characterize DNA fragment encoding bapA protein of Salmonella…
Korzeniowski, P; Sliwka, P; Kuczkowski, M; Misic, D; Milcarz, A; Kuzminska-Bajor, M	Korzeniowski, Pawel; Sliwka, Paulina; Kuczkowski, Maciej; Misic, Dusan; Milcarz, Agata; Kuzminska-Bajor, Marta	Bacteriophage Cocktail Can Effectively Control Salmonella Biofilm in Poultry Housing	2022	10.3389/fmicb.2022.901770	http://dx.doi.org/10.3389/fmicb.2022.901770	35847069	WebOfScience	Salmonella Enteritidis; bacteriophage; phage cocktail; biocontrol; biofilm; poultry	ENTERITIDIS INFECTION; COLONIZATION; SURVIVAL; THERAPY; FEED; SPP.	13				Salmonella enterica serovar Enteritidis (S. Enteritidis) is the major contaminant of poultry products, and its ability to form biofilms on produced food and poultry farm processing surfaces contributes to Salmonella transmission to humans. Bacteriophages have come under increasing interest for anti-Salmonella biofilm control. In this study, we used the three previously sequenced and described pha…	901770
Ugur, S; Akçelik, N; Yüksel, FN; Karatug, NT; Akçelik, M	Ugur, Sinem; Akcelik, Nefise; Yuksel, Fatma Neslihan; Karatug, Neslihan Taskale; Akcelik, Mustafa	Effects of dam and seqA genes on biofilm and pellicle formation in Salmonella	2018	10.1080/20477724.2018.1539803	http://dx.doi.org/10.1080/20477724.2018.1539803	30433856	WebOfScience	dam; seqA; biofilm; pellicle; Salmonella	DNA ADENINE METHYLATION; BILE RESISTANCE; EXPRESSION; VIRULENCE; TRANSCRIPTION; PATHOGENESIS; INFECTIONS; FOODNET; PROTEIN; BURDEN	112	7	368	377	In this study, the effects of dam and seqA genes on the formation of pellicle and biofilm was determined using five different Salmonella serovars S. Group C1 (DMC2 encoded), S. Typhimurium (DMC4 encoded), S. Virchow (DMC11 encoded), S. Enteritidis (DMC22 encoded), and S. Montevideo (DMC89 encoded). dam and seqA mutants in Salmonella serovars were performed by the single step lambda red recombinat…
Li, JQ; Feng, JS; Ma, LN; Núñez, CD; Gölz, G; Lu, XN	Li, Jiaqi; Feng, Jinsong; Ma, Lina; Nunez, Cesar de la Fuente; Goelz, Greta; Lu, Xiaonan	Effects of meat juice on biofilm formation of Campylobacter and Salmonella	2017	10.1016/j.ijfoodmicro.2017.04.013	http://dx.doi.org/10.1016/j.ijfoodmicro.2017.04.013	28463724	WebOfScience	Biofilm; Campylobacter; Salmonella; Attachment; Microfluidic lab-on-a-chip	EXTRACELLULAR POLYMERIC SUBSTANCES; READY-TO-EAT; LISTERIA-MONOCYTOGENES; STAINLESS-STEEL; CROSS-CONTAMINATION; GENOME SEQUENCE; CHICKEN JUICE; JEJUNI; SURVIVAL; COLI	253		20	28	Campylobacter and Salmonella are leading causes of foodbome illnesses worldwide, vastly harboured by raw meat as their common food reservoir. Both microbes are prevalent in meat processing environments in the form of biofilms that contribute to cross-contamination and foodbome infection. This study applied raw meat juice (chicken juice and pork juice) as a minimally processed food model to study …
Paytubi, S; Cansado, C; Madrid, C; Balsalobre, C	Paytubi, Sonia; Cansado, Cintia; Madrid, Cristina; Balsalobre, Carlos	Nutrient Composition Promotes Switching between Pellicle and Bottom Biofilm in Salmonella	2017	10.3389/fmicb.2017.02160	http://dx.doi.org/10.3389/fmicb.2017.02160	29163440	WebOfScience	biofilm; Salmonella; adenylate cyclase; amino acids; nutrient composition studies; curli; cellulose	ENTERICA SEROVAR TYPHIMURIUM; ESCHERICHIA-COLI; RECEPTOR PROTEIN; EXTRACELLULAR-MATRIX; GENE-EXPRESSION; CSGD; CELLULOSE; BEHAVIOR; BIOSYNTHESIS; DETERMINANTS	8				Salmonella is one of the most frequently reported causes of foodborne illness worldwide. Non-typhoidal serovars cause gastroenteritis in humans. Salmonella can grow on surfaces forming biofilms, contributing to its persistence since biofilms are difficult to eradicate due to the high resistance to antimicrobials and disinfectants. It has been described that there are two crucial biofilm promoting…	2160
Chin, KCJ; Taylor, TD; Hebrard, M; Anbalagan, K; Dashti, MG; Phua, KK	Chin, Khee Chian Jason; Taylor, Todd Duane; Hebrard, Maxime; Anbalagan, Kogaan; Dashti, Marjan Ganjali; Phua, Kia Kien	Transcriptomic study of Salmonella enterica subspecies enterica serovar Typhi biofilm	2017	10.1186/s12864-017-4212-6	http://dx.doi.org/10.1186/s12864-017-4212-6	29089020	WebOfScience	Biofilm; Salmonella Typhi; Transcriptome	ESCHERICHIA-COLI; IDENTIFICATION; EXPRESSION; FEVER; GENE	18				Background: Typhoid fever is an acute systemic infection of humans caused by Salmonella enterica subspecies enterica serovar Typhi (S. Typhi). In chronic carriers, the bacteria survive the harsh environment of the gallbladder by producing biofilm. The phenotype of S. Typhi biofilm cells is significantly different from the free-swimming planktonic cells, and studies have shown that they are associ…	836
Chylkova, T; Cadena, M; Ferreiro, A; Pitesky, M	Chylkova, Tereza; Cadena, Myrna; Ferreiro, Aura; Pitesky, Maurice	Susceptibility of Salmonella Biofilm and Planktonic Bacteria to Common Disinfectant Agents Used in Poultry Processing	2017	10.4315/0362-028X.JFP-16-393	http://dx.doi.org/10.4315/0362-028X.JFP-16-393	28561639	WebOfScience	Biofilm; Disinfectant; Poultry processing; Salmonella	ENTERICA SEROVAR TYPHIMURIUM; ANTIMICROBIAL RESISTANCE; ANTIBIOTIC-RESISTANCE; SEROTYPE; STRAINS; CELLS; ACID	80	7	1072	1079	Poultry contaminated with Salmonella enterica subsp. enterica are a major cause of zoonotic foodborne gastroenteritis. Salmonella Heidelberg is a common serotype of Salmonella that has been implicated as a foodbome pathogen associated with the consumption of improperly prepared chicken. To better understand the effectiveness of common antimicrobial disinfectants (i.e., peroxyacetic acid [PAA], ac…
Hermans, K; Roberfroid, S; Thijs, IM; Kint, G; De Coster, D; Marchal, K; Vanderleyden, J; De Keersmaecker, SCJ; Steenackers, HP	Hermans, Kim; Roberfroid, Stefanie; Thijs, Inge M.; Kint, Gwendoline; De Coster, David; Marchal, Kathleen; Vanderleyden, Jos; De Keersmaecker, Sigrid C. J.; Steenackers, Hans P.	FabR regulates Salmonella biofilm formation via its direct target FabB	2016	10.1186/s12864-016-2387-x	http://dx.doi.org/10.1186/s12864-016-2387-x	27004424	WebOfScience	Salmonella; Biofilm; FabR; FabB; Unsaturated fatty acids; ChIP-chip	ENTERICA SEROVAR TYPHIMURIUM; FATTY-ACID BIOSYNTHESIS; TRANSCRIPTION FACTOR-BINDING; GENOME-WIDE LOCATION; ESCHERICHIA-COLI; PROTEIN EXPRESSION; GROWTH-CONDITIONS; MEMBRANE; RESISTANCE; GENES	17				Background: Biofilm formation is an important survival strategy of Salmonella in all environments. By mutant screening, we showed a knock-out mutant of fabR, encoding a repressor of unsaturated fatty acid biosynthesis (UFA), to have impaired biofilm formation. In order to unravel how this regulator impinges on Salmonella biofilm formation, we aimed at elucidating the S. Typhimurium FabR regulon. …	253
Chen, JR; Wang, Y	Chen, Jinru; Wang, Yin	Genetic determinants of Salmonella enterica critical for attachment and biofilm formation	2020	10.1016/j.ijfoodmicro.2020.108524	http://dx.doi.org/10.1016/j.ijfoodmicro.2020.108524	32000116	WebOfScience	Salmonella; Biofilm; Mini-Tn10; Mutagenesis	PSEUDOMONAS-AERUGINOSA; ESCHERICHIA-COLI; AGGREGATIVE BEHAVIOR; BACTERIAL ADHESION; DI-GMP; SURFACE; BIOSYNTHESIS; RIBOFLAVIN; SURVIVAL; THIOREDOXIN	320				Salmonella is a bacterial pathogen frequently involved in human gastrointestinal infections including those associated with low-moisture foods such as dehydrated food powders/spices, vegetable seeds, and tree nuts. The survival/persistence of Salmonella on low moisture foods and in dry environments is enhanced by its ability in developing biofilms. This study was undertaken to identify the geneti…	108524
Bonafonte, MA; Solano, C; Sesma, B; Alvarez, M; Montuenga, L; García-Ros, D; Gamazo, C	Bonafonte, MA; Solano, C; Sesma, B; Alvarez, M; Montuenga, L; García-Ros, D; Gamazo, C	The relationship between glycogen synthesis, biofilm formation and virulence in Salmonella enteritidis	2000	10.1016/S0378-1097(00)00366-9	http://dx.doi.org/10.1016/S0378-1097(00)00366-9	11004396	WebOfScience	Salmonella; virulence; glycogen; biofilm	MICROBIAL BIOFILMS; BACTERIAL GLYCOGEN; ADHERENCE; CULTURE	191	1	31	36	Salmonella enteritidis accumulated large quantities of intracellular polysaccharide when grown in unrestricted nutrient conditions. Dense. abundant cytoplasmic granules were observed by electron microscopy in sections stained by the periodic acid-chlorite technique, indicating that the polysaccharide was of the glycogen type. When biofilm-producing S. enteritidis was pre-incubated in media contai…
Feng, Z; El Hag, M; Qin, T; Du, YP; Chen, SJ; Peng, DX	Feng, Zheng; El Hag, Muhanad; Qin, Tao; Du, Yinping; Chen, Sujuan; Peng, Daxin	Residue L193P Mutant of RpoS Affects Its Activity During Biofilm Formation in Salmonella Pullorum	2020	10.3389/fvets.2020.571361	http://dx.doi.org/10.3389/fvets.2020.571361	33251260	WebOfScience	Salmonella pullorum; rpoS; biofilm; promoter; mutation	POLYMERASE-BINDING PROTEIN; GENERAL STRESS-RESPONSE; ESCHERICHIA-COLI; RNA-POLYMERASE; SIGMA-FACTORS; CURLI; IDENTIFICATION; TYPHIMURIUM; EXPRESSION; RESISTANCE	7				The role of alternative sigma factor RpoS in regulating biofilm formation may differ in various Salmonella Pullorum strains. In this study, the biofilm-forming ability of two Salmonella Pullorum strains S6702 and S11923-3 were compared. The biofilm forming ability of S11923-3 was much stronger than that of S6702. After knocking out the rpoS gene, S11923-3 Delta rpoS had significantly reduced biof…	571361
Guillín, Y; Cáceres, M; Torres, R; Stashenko, E; Ortiz, C	Guillin, Yuliany; Caceres, Marlon; Torres, Rodrigo; Stashenko, Elena; Ortiz, Claudia	Effect of Essential Oils on the Inhibition of Biofilm and Quorum Sensing in Salmonella enteritidis 13076 and Salmonella typhimurium 14028	2021	10.3390/antibiotics10101191	http://dx.doi.org/10.3390/antibiotics10101191	34680772	WebOfScience	essential oils; biofilm; Salmonella; antimicrobials; RT-qPCR	STAPHYLOCOCCUS-AUREUS; ANTIBIOTIC-RESISTANCE; MEDICINAL-PLANTS; ANTI-BIOFILM; THYMOL; CARVACROL; OREGANO; TOLERANCE; BACTERIA	10	10			The emergence of multidrug-resistant microorganisms represents a global challenge that has led to a search for new antimicrobial compounds. Essential oils (EOs) from medicinal aromatic plants are a potential alternative for conventional antibiotics. In this study, the antimicrobial and anti-biofilm potential of 15 EOs was evaluated on planktonic and biofilm-associated cells of Salmonella enterica…	1191
Eckert, JA; Rosenberg, M; Rhen, M; Choong, FX; Richter-Dahlfors, A	Eckert, Johannes A.; Rosenberg, Ming; Rhen, Mikael; Choong, Ferdinand X.; Richter-Dahlfors, Agneta	An optotracer-based antibiotic susceptibility test specifically targeting the biofilm lifestyle of Salmonella	2022	10.1016/j.bioflm.2022.100083	http://dx.doi.org/10.1016/j.bioflm.2022.100083	36117547	WebOfScience	Salmonella biofilm; ECM; Curli; Optotracing; EbbaBiolight 680; Real-time; AST	CELLULOSE; ENTERICA; HOST	4				Antimicrobial resistance is a medical threat of global dimensions. Proper antimicrobial susceptibility testing (AST) for drug development, patient diagnosis and treatment is crucial to counteract ineffective drug use and resistance development. Despite the important role of bacterial biofilms in chronic and device-associated in-fections, the efficacy of antibiotics is determined using planktonic …	100083
Ribaudo, N; Li, XH; Davis, B; Wood, TK; Huang, Z	Ribaudo, Nicholas; Li, Xianhua; Davis, Brett; Wood, Thomas K.; Huang, Zuyi (Jacky)	A Genome-Scale Modeling Approach to Quantify Biofilm Component Growth of Salmonella Typhimurium	2017	10.1111/1750-3841.13565	http://dx.doi.org/10.1111/1750-3841.13565	27992644	WebOfScience	biofilm formation; genome-scale metabolic model; Salmonella Typhimurium	ENTERICA SEROVAR TYPHIMURIUM; CONSTRAINT-BASED MODELS; ESCHERICHIA-COLI; LIPID-A; QUANTITATIVE PREDICTION; CELLULAR-METABOLISM; ACID BIOSYNTHESIS; SYSTEMS BIOLOGY; LIPOPOLYSACCHARIDE; EXPRESSION	82	1	154	166	Salmonella typhimurium (S. typhimurium) is an extremely dangerous foodborne bacterium that infects both animal and human subjects, causing fatal diseases around the world. Salmonella's robust virulence, antibiotic-resistant nature, and capacity to survive under harsh conditions are largely due to its ability to form resilient biofilms. Multiple genome-scale metabolic models have been developed to…
Austin, JW; Sanders, G; Kay, WW; Collinson, SK	Austin, JW; Sanders, G; Kay, WW; Collinson, SK	Thin aggregative fimbriae enhance Salmonella enteritidis biofilm formation	1998	10.1016/S0378-1097(98)00137-2	http://dx.doi.org/10.1016/S0378-1097(98)00137-2	9627964	WebOfScience	Salmonella; thin aggregative fimbriae; SEF17; SEF14; type I fimbriae (SEF21); biofilm; food industry	ESCHERICHIA-COLI	162	2	295	301	Salmonella enteritidis enteropathogens produce a variety of potentially adherent fimbrial types including SEF14, SEF17, SEF18 and SEF21 (type I). In a simplified, pure culture, biofilm generating system the virulent isolate, S. enteritidis 3b, readily adhered to Teflon (polytetrafluoroethylene) and stainless steel forming thick cell aggregates. The inability of an isogenic SEF17-deficient mutant …
Dag, I; Yenice-Gursu, B; Dikmen, G; Ulken, Z	Dag, Ilknur; Yenice-Gursu, Bukay; Dikmen, Gokhan; Ulken, Zeynep	INFLUENCE OF CARVACROL ON THE PLANKTONIC AND BIOFILM FORMS OF SALMONELLA SPP AND LISTERIA MONOCYTOGENES	2018				WebOfScience	Biofilm; carvacrol; Salmonella; Listeria monocytogenes; TEM	ANTIBACTERIAL ACTIVITY; STAINLESS-STEEL; ESSENTIAL OILS; THYMOL; POLYSTYRENE; MECHANISM; EFFICACY; SURFACES; OREGANO; SPP.	27	11	7270	7277	Salmonella and Listeria monocytogenes are important pathogenic bacteria that responsible for food-borne diseases. Both microorganism can also contaminate food environments and they are able to form biofilms. Recently, researchers focused on antimicrobial effects of some essential oils. It is reported that the Carvacrol [2-methy1-5-(1-methylethyl) phenol] exhibited strong antimicrobial activity. I…
Zarei, M; Bahrami, S; Liljebjelke, K	Zarei, Mehdi; Bahrami, Somayeh; Liljebjelke, Karen	Biofilm formation of Salmonella enterica serovar Enteritidis cocultured with Acanthamoeba castellanii responds to nutrient availability	2022	10.1007/s10123-022-00252-x	http://dx.doi.org/10.1007/s10123-022-00252-x	35676463	WebOfScience	Acanthamoeba; Biofilm; Transcript copy number; Salmonella Enteritidis	EXTRACELLULAR DNA; GENE-EXPRESSION; TYPHIMURIUM; PROTEIN; CELLULOSE; HOST; SPP.; RESISTANCE; GROWTH; PCR	25	4	691	700	Acanthamoeba spp. and Salmonella share common habitats, and their interaction may influence the biofilm-forming ability of Salmonella. In this study, biofilm formation of Salmonella enterica serovar Enteritidis cocultured with Acanthamoeba castellanii was examined in nutrient-rich and nutrient-deficient media. Furthermore, transcript copy number of biofilm-related genes in the biofilm cells of S.…
Upadhyay, A; Pal, D; Kumar, A	Upadhyay, Aditya; Pal, Dharm; Kumar, Awanish	Interrogating Salmonella Typhi biofilm formation and dynamics to understand antimicrobial resistance	2024	10.1016/j.lfs.2024.122418	http://dx.doi.org/10.1016/j.lfs.2024.122418	38219918	WebOfScience	Salmonella Typhi; Biofilm; Antibiotic resistances; Cellulose; Drug target; Antibiofilm therapeutics	ANTIBIOTIC-RESISTANCE	339				Aims: Salmonella Typhi biofilm-mediated infections are globally rising. Due to the emergence of drug resistance antibiotics did not show effective results against S. Typhi biofilm. Therefore, there is an urgent need for an indepth interrogation of S. Typhi biofilm to understand its formation kinetics, compositions, and surface charge value. Methods: This study utilized the S. Typhi MTCC-733 strai…	122418
Silva, AF; dos Santos, AR; Trevisan, DAC; Ribeiro, AB; Campanerut-Sá, PAZ; Kukolj, C; de Souza, EM; Cardoso, RF; Svidzinski, TIE; de Abreu, BA; Machinski, M; Mikcha, JMG	Silva, Alex Fiori; dos Santos, Adriele Rodrigues; Coelho Trevisan, Daliah Alves; Ribeiro, Alessandra Braga; Zanetti Campanerut-Sa, Paula Aline; Kukolj, Caroline; de Souza, Emanuel Maltempi; Cardoso, Rosilene Fressatti; Estivalet Svidzinski, Terezinha Inez; de Abreu Filho, Benicio Alves; Machinski Junior, Miguel; Graton Mikcha, Jane Martha	Cinnamaldehyde induces changes in the protein profile of Salmonella Typhimurium biofilm	2018	10.1016/j.resmic.2017.09.007	http://dx.doi.org/10.1016/j.resmic.2017.09.007	28974445	WebOfScience	Salmonella Typhimurium; Biofilm; Polypropylene; Proteomics; Cinnamaldehyde	STAINLESS-STEEL SURFACE; ESCHERICHIA-COLI O157H7; FOOD-BORNE PATHOGENS; ELONGATION-FACTOR G; STAPHYLOCOCCUS-AUREUS; ENTERICA; ENTERITIDIS; EXPRESSION; CELLS; TRANSLOCATION	169	1	33	43	The effect of cinnamaldehyde against biofilm cells of Salmonella Typhimurium ATCC 14028 was evaluated. We also assessed differential protein patterns that were expressed by biofilms compared with planktonic cells and protein expression by cinnamaldehyde-treated biofilms cells. This compound decreased biofilm biomass and metabolic activity of biofilms at both concentrations tested. Cinnamaldehyde …
Gu, LH; Chen, Q; Guo, AL; Liu, WK; Ruan, Y; Zhang, XS; Nou, XW	Gu, Lihong; Chen, Qian; Guo, Ailing; Liu, Wukang; Ruan, Yao; Zhang, Xinshuai; Nou, Xiangwu	Differential Effects of Growth Medium Salinity on Biofilm Formation of Two Salmonella enterica Strains	2020	10.4315/0362-028X.JFP-19-418	http://dx.doi.org/10.4315/0362-028X.JFP-19-418	31895006	WebOfScience	Biofilm; Cell motility; Gene expression regulation; Salinity; Salmonella enterica	LISTERIA-MONOCYTOGENES; VARIABILITY; SYSTEM; GENES	83	2	196	203	Salmonella enterica is a prominent foodborne pathogen, including diverse serotypes that are prolific biofilm formers. Its ability to form biofilm can be affected by multiple environmental factors. In this study, the effect of salinity on biofilm formation by S. enterica was evaluated by using two recently isolated strains of Salmonella serotypes Enteritidis and Newport. Although supplementing the…
Lu, JX; Li, LY; Pan, F; Zuo, GL; Yu, DD; Liu, RX; Fan, HJ; Ma, Z	Lu, Jiaxing; Li Lianyue; Pan, Fei; Zuo, Gengliang; Yu, Dandan; Liu, Runxia; Fan, Hongjie; Ma, Zhe	PagC is involved in salmonella pullorum OMVs production and affects biofilm production	2020	10.1016/j.vetmic.2020.108778	http://dx.doi.org/10.1016/j.vetmic.2020.108778	32768224	WebOfScience	Salmonella; pagC; Gene; Outer membrane vesicles; Biofilm	ENTERICA SEROVAR TYPHIMURIUM; PATHOGEN; SURFACES; GENES	247				The pagC gene is ubiquitously distributed in Salmonella, but there is limited information regarding its function. Pullorum disease (PD) is a septicemic disease caused by Salmonella Pullorum, which also harbors the pagC gene. In this study, we constructed an S. Pullorum pagC gene deletion strain and its complemented strain. First, we confirmed that the pagC gene does not participate in bacterial g…	108778
Wang, HH; Zhang, XX; Dong, Y; Xu, XL; Zhou, GH	Wang, Huhu; Zhang, Xinxiao; Dong, Yang; Xu, Xinglian; Zhou, Guanghong	Insights into the transcriptome profile of mature biofilm of Salmonella Typhimurium on stainless steels surface	2015	10.1016/j.foodres.2015.08.034	http://dx.doi.org/10.1016/j.foodres.2015.08.034		WebOfScience	Salmonella; Mature biofilm; RNA-seq; RT-qPCR	ENTERICA SEROVAR ENTERITIDIS; MEAT PROCESSING ENVIRONMENTS; ESCHERICHIA-COLI; GENE-EXPRESSION; CELLS; RESISTANT; VIRULENCE; CELLULOSE; SURVIVAL; REVEALS	77		378	384	Salmonella is a worldwide food-borne pathogen, with many serotypes able to form biofilms under food processing environments; in particular the Typhimurium and Enteritidis serotypes. The cells in Salmonella biofilm are able to survive long-term even under food processing stresses, and subsequently may cause severe salmonellosis outbreaks. In this study, high-throughput sequencing (RNA-seq) was use…
Wang, HH; Wang, HW; Xing, T; Wu, N; Xu, XL; Zhou, GH	Wang, Huhu; Wang, Huawei; Xing, Tong; Wu, Na; Xu, Xinglian; Zhou, Guanghong	Removal of Salmonella biofilm formed under meat processing environment by surfactant in combination with bio-enzyme	2016	10.1016/j.lwt.2015.10.049	http://dx.doi.org/10.1016/j.lwt.2015.10.049		WebOfScience	Salmonella; Biofilm; Removal; CTAB; Cellulase	CELL-FREE SUPERNATANT; MICROBIAL BIOFILMS; STAINLESS-STEEL; FOOD SAFETY; ENTERICA; INHIBITION; RESISTANCE; PATHOGENS; ADHESION	66		298	304	Salmonella outbreaks are commonly linked to consumption of contaminated food, its outbreaks have been associated with the biofilm formed on food processing surfaces, due to the acquired resistance that this bacterium possesses. In this study, four surfactants and five bio-enzymes were individually and conjunctively tested to remove the biofilm formed on stainless steel surfaces by a seven-strain …
Yahya, MFZR; Alias, Z; Karsani, SA	Yahya, Mohd Fakharul Zaman Raja; Alias, Zazali; Karsani, Saiful Anuar	Subtractive Protein Profiling of Salmonella typhimurium Biofilm Treated with DMSO	2017	10.1007/s10930-017-9719-9	http://dx.doi.org/10.1007/s10930-017-9719-9	28470375	WebOfScience	Biofilm; Salmonella typhimurium; Dimethyl sulfoxide; Subtractive protein profiling	PSEUDOMONAS-AERUGINOSA; REVEALS; MECHANISM	36	4	286	298	Salmonella typhimurium is an important biofilm-forming bacteria. It is known to be resistant to a wide range of antimicrobials. The present study was carried out to evaluate the effects of dimethyl sulfoxide (DMSO) against S. typhimurium biofilm and investigate whole-cell protein expression by biofilm cells following treatment with DMSO. Antibiofilm activities were assessed using pellicle assay, …
Griewisch, KF; Pierce, JG; Elfenbein, JR	Griewisch, K. F.; Pierce, J. G.; Elfenbein, J. R.	Genetic Determinants of Salmonella Resistance to the Biofilm-Inhibitory Effects of a Synthetic 4-Oxazolidinone Analog	2020	10.1128/AEM.01120-20	http://dx.doi.org/10.1128/AEM.01120-20	32769186	WebOfScience	Salmonella; antimicrobial resistance; biofilm; genetics	MULTIDRUG EFFLUX SYSTEMS; C-DI-GMP; ESCHERICHIA-COLI; MOTILITY; IDENTIFICATION; SURFACES; FLAGELLA; EXPRESSION; RECEPTOR; STRAINS	86	20			Biofilms formed by Salmonella enterica are a frequent source of food supply contamination. Since biofilms are inherently resistant to disinfection, new agents capable of preventing biofilm formation are needed. Synthetic analogs of 4-oxazolidinone containing natural products have shown promise as antibiofilm compounds against Gram-positive bacteria. The purpose of our study was 2-fold: to establi…	e01120-20
Sternisa, M; Sabotic, J; Klancnik, A	Sternisa, Meta; Sabotic, Jerica; Klancnik, Anja	A novel approach using growth curve analysis to distinguish between antimicrobial and anti-biofilm activities against Salmonella	2022	10.1016/j.ijfoodmicro.2021.109520	http://dx.doi.org/10.1016/j.ijfoodmicro.2021.109520	35026447	WebOfScience	Salmonella; Antimicrobial; Anti-biofilm; Fungal extracts; Biofilm; Growth curve	ANTIBACTERIAL ACTIVITY; MUSHROOM EXTRACTS; HIGHER FUNGI; BACTERIA; CELLS; FOOD	364				Salmonella spp. are a commonly identified cause of outbreaks of food-borne diseases. Despite much research, there remains the need to find new antimicrobial and anti-biofilm agents against Salmonella. For this, it is necessary to distinguish between these two aspects. Agents that influence biofilm formation should not affect bacterial growth, to thus avoid further promotion of the development of …	109520
Lu, Y; Chen, SJ; Dong, HY; Sun, HL; Peng, DX; Liu, XF	Lu, Yan; Chen, Sujuan; Dong, Hongyan; Sun, Hualu; Peng, Daxin; Liu, Xiufan	Identification of Genes Responsible for Biofilm Formation or Virulence in Salmonella enterica Serovar Pullorum	2012	10.1637/9806-052411-Reg.1	http://dx.doi.org/10.1637/9806-052411-Reg.1	22545539	WebOfScience	Salmonella enterica serovar Pullorum; biofilm; mutant; pathogenicity	ESCHERICHIA-COLI; EXTRACELLULAR-MATRIX; VACCINE CANDIDATES; TYPHIMURIUM; MUTANTS; CELLULOSE; CURLI; STRAINS; CHOLERAESUIS; MUTAGENESIS	56	1	134	143	Salmonella living in biofilms are more resistant to chemical and physical stresses. However, information regarding the regulation of genes involved in biofilm formation for Salmonella enterica serovar Pullorum remains limited. In this study, eight mutants with knockout of genes ompR, rpoS, rfaG, rfbH, rhlE, metE, spiA, or steB from the Salmonella enterica serovar Pullorum strain S6702 were constr…
Vasicek, EM; O'Neal, L; Parsek, MR; Fitch, J; White, P; Gunn, JS	Vasicek, Erin M.; O'Neal, Lindsey; Parsek, Matthew R.; Fitch, James; White, Peter; Gunn, John S.	L-Arabinose Transport and Metabolism in Salmonella Influences Biofilm Formation	2021	10.3389/fcimb.2021.698146	http://dx.doi.org/10.3389/fcimb.2021.698146	34368016	WebOfScience	Salmonella; biofilm; arabinose; inducible promoters; c-di-GMP	ENTERICA SEROVAR TYPHIMURIUM; ESCHERICHIA-COLI; PSEUDOMONAS-AERUGINOSA; REGULATORY NETWORK; CARBON-SOURCES; GENE; PROTEINS; SYSTEM; GGDEF; EXOPOLYSACCHARIDE	11				L-arabinose inducible promoters are commonly used in gene expression analysis. However, nutrient source and availability also play a role in biofilm formation; therefore, L-arabinose metabolism could impact biofilm development. In this study we examined the impact of L-arabinose on Salmonella enterica serovar Typhimurium (S. Typhimurium) biofilm formation. Using mutants impaired for the transport…	698146
Liu, JX; Zhu, WX; Qin, NB; Ren, XM; Xia, XD	Liu, Jiaxiu; Zhu, Wenxiu; Qin, Ningbo; Ren, Xiaomeng; Xia, Xiaodong	Propionate and Butyrate Inhibit Biofilm Formation of Salmonella Typhimurium Grown in Laboratory Media and Food Models	2022	10.3390/foods11213493	http://dx.doi.org/10.3390/foods11213493	36360105	WebOfScience	propionate; butyrate; biofilm; antimicrobial activity; Salmonella Typhimurium	STAINLESS-STEEL; SMALL RNAS; GENE-EXPRESSION; CAMPYLOBACTER; VIRULENCE; PROTEINS; JUICE; MILK; ACID	11	21			Salmonella is among the most frequently isolated foodborne pathogens, and biofilm formed by Salmonella poses a potential threat to food safety. Short-chain fatty acids (SCFAs), especially propionate and butyrate, have been demonstrated to exhibit a beneficial effect on promoting intestinal health and regulating the host immune system, but their anti-biofilm property has not been well studied. Thi…	3493
Malcova, M; Karasova, D; Rychlik, I	Malcova, Marcela; Karasova, Daniela; Rychlik, Ivan	aroA and aroD mutations influence biofilm formation in Salmonella Enteritidis	2009	10.1111/j.1574-6968.2008.01433.x	http://dx.doi.org/10.1111/j.1574-6968.2008.01433.x	19054077	WebOfScience	Salmonella; biofilm; aroA; aroD; cellulose	ENTERICA SEROVAR TYPHIMURIUM; CELLULOSE; AGFD; IDENTIFICATION; BIOSYNTHESIS; COLONIZATION; MORPHOTYPE; CHICKENS; BEHAVIOR; MUTANTS	291	1	44	49	aro mutants of Salmonella enterica are frequently used as live vaccines for the oral vaccination of domestic animals. Interestingly, besides their auxotrophy, they appear to be of reduced resistance to the components of innate immune response due to a defect in outer membrane and/or cell wall integrity. Because different extracellular structures associated with the cell wall or outer membrane are…
Rodrigues, LB; dos Santos, LR; Rizzo, NN; Tagliari, VZ; de Oliveira, AP; Trenhago, G; Rodegheri, SC; Taglieti, RM; Dickel, EL; do Nascimento, VP	Rodrigues, Laura Beatriz; dos Santos, Luciana Ruschel; Rizzo, Natalie Nadin; Tagliari, Vinicius Zancanaro; de Oliveira, Amauri Picollo; Trenhago, Graciela; Rodegheri, Silvio Cezar; Taglieti, Ricardo Manoel; Dickel, Elci Lotar; do Nascimento, Vladimir Pinheiro	Hydrophobicity and biofilm formation on polystyrene by Salmonella Heidelberg isolated from a poultry slaughterhouse	2009				WebOfScience	Salmonella; biofilm; hydrophobicity; polystyrene	ADHERENCE	37	3	225	230	Bacteria of the genus Salmonella are regarded as the major cause of food poisoning in humans, being associated with the consumption of poultry products in most countries. These bacteria can produce biofilm on different surfaces, and consequently, cleaning and sanitation procedures used in the food industry cannot remove them easily. Studies have shown that bacterial adhesion improves as hydrophob…
Srinandan, CS; Elango, M; Gnanadhas, DP; Chakravortty, D	Srinandan, Chakravarthy S.; Elango, Monalisha; Gnanadhas, Divya P.; Chakravortty, Dipshikha	Infiltration of Matrix-Non-producers Weakens the Salmonella Biofilm and Impairs Its Antimicrobial Tolerance and Pathogenicity	2015	10.3389/fmicb.2015.01468	http://dx.doi.org/10.3389/fmicb.2015.01468	26779121	WebOfScience	Salmonella; biofilm; public good; cooperation; spatial structure	ENTERICA SEROVAR TYPHIMURIUM; ESCHERICHIA-COLI; COOPERATION; ARCHITECTURE; PENETRATION; RESISTANCE; EVOLUTION; CELLULOSE; CONFLICT; BEHAVIOR	6				Bacterial biofilms display a collective lifestyle, wherein the cells secrete extracellular polymeric substances (EPS) that helps in adhesion, aggregation, stability, and to protect the bacteria from antimicrobials. We asked whether the BPS could act as a public good for the biofilm and observed that infiltration of cells that do not produce matrix components weakened the biofilm of Salmonella ent…	1468
Richter, AM; Konrat, K; Osland, AM; Brook, E; Oastler, C; Vestby, LK; Gosling, RJ; Nesse, LL; Arvand, M	Richter, Anja M. M.; Konrat, Katharina; Osland, Ane M. M.; Brook, Emma; Oastler, Claire; Vestby, Lene K. K.; Gosling, Rebecca J. J.; Nesse, Live L. L.; Arvand, Mardjan	Evaluation of Biofilm Cultivation Models for Efficacy Testing of Disinfectants against Salmonella Typhimurium Biofilms	2023	10.3390/microorganisms11030761	http://dx.doi.org/10.3390/microorganisms11030761	36985334	WebOfScience	disinfection efficacy testing; biofilm; Salmonella; glutaraldehyde; peracetic acid; biocide	BACTERIAL BIOFILMS; ENTERICA STRAINS; TEMPERATURE; ENVIRONMENT; RESISTANCE; ACID	11	3			Within the European Union, Salmonella is frequently reported in food and feed products. A major route of transmission is upon contact with contaminated surfaces. In nature, bacteria such as Salmonella are often encountered in biofilms, where they are protected against antibiotics and disinfectants. Therefore, the removal and inactivation of biofilms is essential to ensure hygienic conditions. Cur…	761
Sternisa, M; Sabotic, J; Janez, N; Curk, T; Klancnik, A	Sternisa, Meta; Sabotic, Jerica; Janez, Nika; Curk, Tomaz; Klancnik, Anja	SIMBA Method-Simultaneous Detection of Antimicrobial and Anti- biofilm Activity of New Compounds Using Salmonella Infantis	2023	10.21769/BioProtoc.4783	http://dx.doi.org/10.21769/BioProtoc.4783	37575388	WebOfScience	Salmonella Infantis; Antimicrobial; Anti-biofilm; Growth curve; Absorbance; New compounds; High; throughput; Screening	EXTRACTS	13	15			The development of antimicrobial resistance and the formation of Salmonella biofilms are serious public health problems. For this reason, new natural compounds with antimicrobial and anti-biofilm activity are being sought, and wild fungi represent an untapped potential. Various extraction agents, including organic solvents and aqueous buffers, can be used to obtain bioactive compounds from natura…	e4783
Doulgeraki, AI; Papaioannou, M; Nychas, GJE	Doulgeraki, Agapi I.; Papaioannou, Maria; Nychas, George-John E.	Targeted gene expression study of Salmonella enterica during biofilm formation on rocket leaves	2016	10.1016/j.lwt.2015.08.017	http://dx.doi.org/10.1016/j.lwt.2015.08.017		WebOfScience	Salmonella; Rocket; Biofilm formation; Gene expression; Stress response	EAT SALAD VEGETABLES; ESCHERICHIA-COLI; PROTEIN; SDIA; TYPHIMURIUM	65		254	260	In the present study, the ability of Salmonella Typhimurium to form biofilm community on rocket leaves and rocket extract at 10 degrees C and 20 degrees C was investigated. This goal was achieved with the study of expression of genes associated with biofilm formation and other functional roles. The obtained results showed that Salmonella growth was inhibited when cultured in rocket extract (liqui…
Guttula, D; Yao, MX; Baker, K; Yang, L; Goult, BT; Doyle, PS; Yan, J	Guttula, Durgarao; Yao, Mingxi; Baker, Karen; Yang, Liang; Goult, Benjamin T.; Doyle, Patrick S.; Yan, Jie	Calcium-mediated Protein Folding and Stabilization of Salmonella Biofilm-associated Protein A	2019	10.1016/j.jmb.2018.11.014	http://dx.doi.org/10.1016/j.jmb.2018.11.014	30452884	WebOfScience	magnetic tweezers; calcium-binding protein; mechanical stability of proteins; biofilm-associated protein, Salmonella	BACTERIAL ADHESION; BAP; ENTERICA; BINDING; FAMILY; FORCES	431	2	433	443	Biofilm-associated proteins (BAPs) are important for early biofilm formation (adhesion) by bacteria and are also found in mature biofilms. BapA from Salmonella is a similar to 386-kDa surface protein, comprising 27 tandem repeats predicted to be bacterial lg-like (Big) domains. Such tandem repeats are conserved for BAPs across different bacterial species, but the function of these domains is not …
O'Leary, D; McCabe, EM; McCusker, MP; Martins, M; Fanning, S; Duffy, G	O'Leary, Denis; McCabe, Evonne M.; McCusker, Matthew P.; Martins, Marta; Fanning, Seamus; Duffy, Geraldine	Acid environments affect biofilm formation and gene expression in isolates of Salmonella enterica Typhimurium DT104	2015	10.1016/j.ijfoodmicro.2015.03.030	http://dx.doi.org/10.1016/j.ijfoodmicro.2015.03.030	25912312	WebOfScience	Biofilm; Gene expression; Antibiotic resistance; Salmonella enterica	ESCHERICHIA-COLI O157-H7; SEROVAR TYPHIMURIUM; TOLERANCE RESPONSE; MICROBIAL BIOFILMS; FOOD-INDUSTRY; SURVIVAL; STRESS; RESISTANCE; ADAPTATION; SYSTEM	206		7	16	The aim of this study was to examine the survival and potential virulence of biofilm-forming Salmonella Typhimurium DT104 under mild acid conditions. Salmonella Typhimurium 01104 employs an acid tolerance response (AIR) allowing it to adapt to acidic environments. The threat that these acid adapted cells pose to food safety could be enhanced if they also produce biofilms in acidic conditions. The…
Seo, HJ; Kang, SS	Seo, Hye-Jin; Kang, Seok-Seong	Inhibitory effect of bacteriocin produced by Pediococcus acidilactici on the biofilm formation of Salmonella Typhimurium	2020	10.1016/j.foodcont.2020.107361	http://dx.doi.org/10.1016/j.foodcont.2020.107361		WebOfScience	Bacteriocin; Pediococcus acidilactici; Biofilm formation; Salmonella typhimurium	STAINLESS-STEEL; FOOD; ADHESION; STRAINS; POLYSTYRENE; RESISTANCE; PROBIOTICS; PATHOGENS; SURFACES; GROWTH	117				Salmonella biofilms are responsible for contamination in food processing environments as well as serious foodborne diseases. In this study, bacteriocins purified from Pediococcus acidilactici K10 (bacteriocin K10) and HW01 (bacteriocin HW01) strains were investigated for their potential to inhibit Salmonella Typhimurium biofilm. Both bacteriocins significantly inhibited the biofilm formation of S…	107361
Nicastro, LK; Tursi, SA; Le, LS; Miller, AL; Efimov, A; Buttaro, B; Tam, V; Tükel, C	Nicastro, Lauren K.; Tursi, Sarah A.; Le, Long S.; Miller, Amanda L.; Efimov, Andrey; Buttaro, Bettina; Tam, Vincent; Tukel, Cagla	Cytotoxic Curli Intermediates Form during Salmonella Biofilm Development	2019	10.1128/JB.00095-19	http://dx.doi.org/10.1128/JB.00095-19	31182496	WebOfScience	Escherichia coli; Salmonella; amyloid; biofilm; curli	TOLL-LIKE RECEPTORS; NLRP3 INFLAMMASOME; BACTERIAL BIOFILMS; PROTEIN; TYPHIMURIUM; EXPRESSION; PEPTIDE; TLR2; BIOGENESIS; MECHANISM	201	18			Enterobacteriaceae produce amyloid proteins called curli that are the major proteinaceous component of biofilms. Amyloids are also produced by humans and are associated with diseases such as Alzheimer's. During the multistep process of amyloid formation, monomeric subunits form oligomers, protofibrils, and finally mature fibrils. Amyloid beta oligomers are more cytotoxic to cells than the mature …	e00095-19
Ji, Y; Li, WL; Zhang, Y; Chen, L; Zhang, YQ; Zheng, XM; Huang, XX; Ni, B	Ji, Ying; Li, Wenliang; Zhang, Ying; Chen, Long; Zhang, Yiquan; Zheng, Xueming; Huang, Xinxiang; Ni, Bin	QseB mediates biofilm formation and invasion in Salmonella enterica serovar Typhi	2017	10.1016/j.micpath.2017.01.010	http://dx.doi.org/10.1016/j.micpath.2017.01.010	28062286	WebOfScience	QseB; Salmonella enterica serovar Typhi; Biofilm; Virulence	BACTERIAL ADRENERGIC-RECEPTOR; SENSOR KINASE; SIGNAL-TRANSDUCTION; RESPONSE REGULATOR; FLAGELLAR REGULON; TYPHIMURIUM; 2-COMPONENT; SYSTEM; COLONIZATION; VIRULENCE	104		6	11	QseB is a response regulator of the QseBC two-component system (TCS) which is associated with quorum sensing and functions as a global regulator of flagella, biofilm formation, and virulence. The function of QseB and its interaction with QseC has been the subject of study in some organisms, however, little work was done in Salmonella enterica serovar Typhi (S. Typhi). The objective of this study …
Patel, J; Singh, M; Macarisin, D; Sharma, M; Shelton, D	Patel, Jitendra; Singh, Manpreet; Macarisin, Dumitru; Sharma, Manan; Shelton, Daniel	Differences in biofilm formation of produce and poultry Salmonella enterica isolates and their persistence on spinach plants	2013	10.1016/j.fm.2013.06.019	http://dx.doi.org/10.1016/j.fm.2013.06.019	24010621	WebOfScience	Salmonella; Spinach; Persistence; Biofilm	ESCHERICHIA-COLI O157-H7; LETTUCE LEAVES; SEROVAR TYPHIMURIUM; IRRIGATION WATER; LEAF SURFACE; OUTBREAK; CELLULOSE; SOIL; INTERNALIZATION; CONTAMINATION	36	2	388	394	Spinach plants were irrigated biweekly with water containing 2.1 log CFU Salmonella/100 ml water (the maximum Escherichia coli MPN recommended by the Leafy Greens Marketing Agreement; LGMA), or 4.1 CFU Salmonella/100 ml water to determine Salmonella persistence on spinach leaves. Green Fluorescent protein expressing Salmonella were undetectable by most-probable number (MPN) at 24 h and 7 days fol…
Speranza, B; Corbo, MR; Sinigaglia, M	Speranza, Barbara; Corbo, Maria Rosaria; Sinigaglia, Milena	Effects of Nutritional and Environmental Conditions on Salmonella sp Biofilm Formation	2011	10.1111/j.1750-3841.2010.01936.x	http://dx.doi.org/10.1111/j.1750-3841.2010.01936.x	21535687	WebOfScience	biofilm formation; central composite design; growth medium; Salmonella sp.	LISTERIA-MONOCYTOGENES; STAINLESS-STEEL; AGGREGATIVE FIMBRIAE; TYPHIMURIUM; THIN; ENTERITIDIS; STARVATION; BEHAVIOR; GROWTH; AGFD	76	1	M12	M16	Biofilm formation on food industry surfaces has important health and economic consequences, since they can serve as a potential source of contamination for food products, which may lead to food spoilage or transmission of diseases. Salmonella sp. is one of the most important foodborne pathogens and several studies have led to the discovery that these bacteria are capable of adhering and forming b…
Ashrafudoulla, M; Kim, HJ; Her, E; Shaila, S; Park, SH; Ha, SD	Ashrafudoulla, Md.; Kim, Hee Jeong; Her, Eun; Shaila, Shanjida; Park, Si Hong; Ha, Sang-Do	Characterization of Salmonella Thompson-specific bacteriophages and their preventive application against Salmonella Thompson biofilm on eggshell as a promising antimicrobial agent in the food industry	2023	10.1016/j.foodcont.2023.110008	http://dx.doi.org/10.1016/j.foodcont.2023.110008		WebOfScience	Salmonella Thompson; Eggshell; Biofilm; Biocontrol; Bacteriophage; Food safety	LYTIC BACTERIOPHAGE; CONTAMINATION; ENTERITIDIS; TYPHIMURIUM; BIOCONTROL; MONOCYTOGENES; TECHNOLOGIES; COCKTAIL; SAFETY	154				Salmonella Thompson is a foodborne pathogen that has attracted attention in Korea since it was identified as the cause of a large-scale domestic food poisoning outbreak in 2018. The present study aims to isolate and characterize bacteriophages specific to Salmonella Thompson and evaluate their efficacy in reducing Salmonella Thompson biofilm on eggshell. In addition, advanced microscopic analysis…	110008
Chandra, K; Garai, P; Chatterjee, J; Chakravortty, D	Chandra, Kasturi; Garai, Preeti; Chatterjee, Jayanta; Chakravortty, Dipshikha	Peptide transporter YjiY influences the expression of the virulence gene mgtC to regulate biofilm formation in Salmonella	2017	10.1093/femsle/fnx236	http://dx.doi.org/10.1093/femsle/fnx236	29112725	WebOfScience	Biofilm; Salmonella; peptide transporter; mgtC; proline; starvation	ESCHERICHIA-COLI; BACTERIAL BIOFILMS; MOLECULAR-CLONING; TYPHIMURIUM; ENTERICA; CELLULOSE; RESISTANCE; SURFACE; ATP; PATHOGENICITY	364	24			Formation of a biofilm is one of the coping strategies of Salmonella against antimicrobial environmental stresses including nutrient starvation. However, the channeling of the starvation cue towards biofilm formation is not well understood. Our study shows that a carbon starvation gene, yjiY, coding for a peptide transporter, influences the expression of a virulence-associated gene mgtC in Salmon…	fnx236
Ariafar, MN; Buzrul, S; Akçelik, N	Ariafar, M. Nima; Buzrul, Sencer; Akcelik, Nefise	MODELING AND PREDICTING THE BIOFILM FORMATION OF SALMONELLA VIRCHOW WITH RESPECT TO TEMPERATURE AND pH	2016	10.1556/018.67.2016.1.8	http://dx.doi.org/10.1556/018.67.2016.1.8	26960360	WebOfScience	Biofilm; modeling; pH; Salmonella Virchow; temperature	FOOD-CONTACT SURFACES; LISTERIA-MONOCYTOGENES; STAINLESS-STEEL; ESCHERICHIA-COLI; BACTERIAL-GROWTH; TYPHIMURIUM; ATTACHMENT; FIMBRIAE; SPP.; EXPRESSION	67	1	99	111	Biofilm formation of Salmonella Virchow was monitored with respect to time at three different temperature (20, 25 and 27.5 degrees C) and pH (5.2, 5.9 and 6.6) values. As the temperature increased at a constant pH level, biofilm formation decreased while as the pH level increased at a constant temperature, biofilm formation increased. Modified Gompertz equation with high adjusted determination co…
Turnock, LL; Somers, EB; Faith, NG; Czuprynski, CJ; Wong, ACL	Turnock, LL; Somers, EB; Faith, NG; Czuprynski, CJ; Wong, ACL	The effects of prior growth as a biofilm on the virulence of Salmonella typhimurium for mice	2002	10.1016/S0147-9571(01)00019-4	http://dx.doi.org/10.1016/S0147-9571(01)00019-4	11833528	WebOfScience	biofilm; Salmonella; mice; virulence		25	1	43	48	Relatively little is known about how growth as a biofilm affects the virulence of pathogenic bacteria. In this study, the virulence of Salmonella typhimurium grown as a biofilm, or as planktonic cells, was compared in mice. Increased numbers of colony forming units were recovered from the spleens of mice 5 days after i.p. injection with S. typhimurium grown as a biofilm, as compared with plankton…
Ilçe, BY; Akçelik, N	Ilce, Burcu Yener; Akcelik, Nefise	The effect of marT gene on biofilm production of Salmonella Typhimurium	2015	10.3906/biy-1501-25	http://dx.doi.org/10.3906/biy-1501-25		WebOfScience	Biofilm; Salmonella enterica serovar Typhimurium; marT; Red/ET recombination system	BACTERIAL BIOFILMS; IDENTIFICATION; COLONIZATION; EXPRESSION; FIMBRIAE; PERSISTENCE; MECHANISMS; MOTILITY; PROTEIN; MISL	39	5	722	731	This study investigates the effect of MarT regulator protein on the production of Salmonella Typhimurium biofilm under in vitro culture conditions. The biofilm formation showed a statistically significant decrease compared to the wild-type strain at the two consecutive concentrations of arabinose (0.02% and 0.01%) in which the production of MarT protein was promoted to the highest level. When com…
Feng, Z; El Hag, M; Wang, N; Qin, T; Chen, SJ; Peng, DX	Feng, Zheng; El Hag, Muhanad; Wang, Nan; Qin, Tao; Chen, Sujuan; Peng, Daxin	Negative Regulation of RpoS-mediated STM1703 in Biofilm Formation of Salmonella Pullorum	2023	10.29261/pakvetj/2022.086	http://dx.doi.org/10.29261/pakvetj/2022.086		WebOfScience	Salmonella Pullorum; RpoS; Biofilm; STM1703; c-di-GMP	CYCLIC-DI-GMP; MULTICELLULAR BEHAVIOR; NETWORK; GGDEF; EAL; EXPRESSION; PHOSPHODIESTERASE; IDENTIFICATION; DIGUANYLATE; PROTEINS	43	1	25	32	Both alternative sigma factor RpoS and ubiquitous secondary messenger c-di-GMP participate in the biofilm forming of Salmonella Pullorum; however, the relationship between RpoS and c-di-GMP-regulated genes during biofilm forming remains unclear. In this study, nine genes related with c-di-GMP regulation were found to be differentially expressed (P<0.01) by RNA-seq analysis when compared with S. P…
Jia, K; Wang, GY; Liang, LJ; Wang, M; Wang, HH; Xu, XL	Jia, Kun; Wang, Guangyu; Liang, Lijiao; Wang, Meng; Wang, Huhu; Xu, Xinglian	Preliminary Transcriptome Analysis of Mature Biofilm and Planktonic Cells of Salmonella Enteritidis Exposure to Acid Stress	2017	10.3389/fmicb.2017.01861	http://dx.doi.org/10.3389/fmicb.2017.01861	29018430	WebOfScience	Salmonella Enteritidis; biofilm; acid stress; transcriptome; sRNAs	ENTERICA SEROVAR ENTERITIDIS; TOLERANCE RESPONSE; STARVATION-STRESS; GENE-EXPRESSION; SMALL RNA; TYPHIMURIUM; ACIDIFICATION; RESISTANCE; SENSITIVITY; SECRETION	8				Salmonella has emerged as a well-recognized food-borne pathogen, with many strains able to form biofilms and thus cause cross-contamination in food processing environments where acid-based disinfectants are widely encountered. In the present study, RNA sequencing was employed to establish complete transcriptome profiles of Salmonella Enteritidis in the forms of planktonic and biofilm-associated c…	1861
Van Parys, A; Boyen, F; Volf, J; Verbrugghe, E; Leyman, B; Rychlik, I; Haesebrouck, F; Pasmans, F	Van Parys, Alexander; Boyen, Filip; Volf, Jiri; Verbrugghe, Elin; Leyman, Bregje; Rychlik, Ivan; Haesebrouck, Freddy; Pasmans, Frank	Salmonella Typhimurium resides largely as an extracellular pathogen in porcine tonsils, independently of biofilm-associated genes csgA, csgD and adrA	2010	10.1016/j.vetmic.2009.12.021	http://dx.doi.org/10.1016/j.vetmic.2009.12.021	20074872	WebOfScience	Salmonella Typhimurium; Pig; Extracellular; Biofilm; Tonsil	ENTERICA SEROVAR TYPHIMURIUM; PIGS; MACROPHAGES; SWINE; COLONIZATION; INFECTIONS; MONOCYTES; PROMOTER; BEHAVIOR; STRAINS	144	1-2	93	99	Persistent Salmonella Typhimurium infections in pigs are a major concern for food safety and human health. Tonsils play a key role in the persistence of Salmonella Typhimurium in pigs. Previous studies indicated that Salmonella virulence genes involved in invasion and intracellular survival are of little importance for the colonization of porcine tonsils, suggesting a predominantly extracellular …
Bennett, AN; Woolard, KJ; Sorge, A; Melander, C; Gunn, JS	Bennett, Aliyah N.; Woolard, Katherine J.; Sorge, Amy; Melander, Christian; Gunn, John S.	Spectrum of activity of Salmonella anti-biofilm compounds: Evaluation of activity against biofilm-forming ESKAPE pathogens	2023	10.1016/j.bioflm.2023.100158	http://dx.doi.org/10.1016/j.bioflm.2023.100158	37790732	WebOfScience	ESKAPE pathogens; Antibiofilm small molecule compounds; Biofilm; Antibiotic	GENE-EXPRESSION; STRATEGIES; ESP	6				The ESKAPE pathogens are a group of bacteria that are a leading cause of health-care associated infections and are known to be agents of chronic, biofilm-mediated infections. These chronic bacterial infections often respond poorly to antibiotics and in some cases may require surgical intervention in order to cure the infection. As biofilms are often the critical mediator of a chronic infection, i…	100158
Sharma, N; Das, A; Raja, P; Marathe, SA	Sharma, Nandita; Das, Ankita; Raja, Pujitha; Marathe, Sandhya Amol	The CRISPR-Cas System Differentially Regulates Surface-Attached and Pellicle Biofilm in Salmonella enterica Serovar Typhimurium	2022	10.1128/spectrum.00202-22	http://dx.doi.org/10.1128/spectrum.00202-22	35678575	WebOfScience	Salmonella; type I-E CRISPR-Cas system; surface-attached biofilm; pellicle biofilm	GRAM-NEGATIVE BACTERIA; ESCHERICHIA-COLI; IDENTIFICATION; COLONIZATION; GALLSTONES; PATHWAY; GENES	10	3			The CRISPR-Cas mediated regulation of biofilm by Salmonella enterica serovar Typhimurium was investigated by deleting CRISPR-Cas components Delta crisprI, Delta crisprII, Delta Delta crisprI crisprII, and Delta cas op. We determined that the system positively regulates surface biofilm while inhibiting pellicle biofilm formation. Results of real-time PCR suggest that the flagellar (fliC, flgK) and…
Wang, HH; Zhang, XX; Zhang, QQ; Ye, KP; Xu, XL; Zhou, GH	Wang, Huhu; Zhang, Xinxiao; Zhang, Qiuqin; Ye, Keping; Xu, Xinglian; Zhou, Guanghong	Comparison of microbial transfer rates from Salmonella spp. biofilm growth on stainless steel to selected processed and raw meat	2015	10.1016/j.foodcont.2014.09.049	http://dx.doi.org/10.1016/j.foodcont.2014.09.049		WebOfScience	Salmonella; Biofilm; Transfer; Meat; Models	HIGH-DENSITY POLYETHYLENE; LISTERIA-MONOCYTOGENES; ATTACHMENT STRENGTH; CROSS-CONTAMINATION; FOOD SAFETY; BOLOGNA; QUANTIFICATION; TEMPERATURE; MODEL	50		574	580	Salmonella biofilm cells can serve as a serious source of cross-contamination, both in the home and at food production sites. The objectives of this study were to determine the transfer rates (RTs) of Salmonella biofilm cells and to model the transfer process of biofilm cells from stainless steel surfaces to raw meat. The results showed that the RTs were significantly influenced by the types of m…
Lin, L; Liao, X; Li, CZ; Abdel-Samie, MA; Cui, HY	Lin, Lin; Liao, Xue; Li, Changzhu; Abdel-Samie, Mohamed A.; Cui, Haiying	Inhibitory effect of cold nitrogen plasma on Salmonella Typhimurium biofilm and its application on poultry egg preservation	2020	10.1016/j.lwt.2020.109340	http://dx.doi.org/10.1016/j.lwt.2020.109340		WebOfScience	Cold nitrogen plasma; Salmonella Typhimurium; Biofilm; Antibacterial; Eggshell	B-INDUCED DAMAGE; ESCHERICHIA-COLI; LISTERIA-MONOCYTOGENES; ANTIBACTERIAL ACTIVITY; X-RAY; INACTIVATION; CHITOSAN; ENTERICA; EXTRACTION; EGGSHELL	126				Salmonella Typhimurium easily forms biofilms on poultry eggshell, which poses a serious threat to the safety of poultry egg. Therefore, this study aims to evaluate the inhibitory mechanism of cold nitrogen plasma (CNP) on Salmonella Typhimurium biofilm and apply it to poultry eggs to reduce the risk of contamination. The results of crystal violet staining showed that CNP can effectively remove bi…	109340
Rosenberg, LE; Carbone, AL; Römling, U; Uhrich, KE; Chikindas, ML	Rosenberg, L. E.; Carbone, A. L.; Romling, U.; Uhrich, K. E.; Chikindas, M. L.	Salicylic acid-based poly(anhydride esters) for control of biofilm formation in Salmonella enterica serovar Typhimurium	2008	10.1111/j.1472-765X.2008.02356.x	http://dx.doi.org/10.1111/j.1472-765X.2008.02356.x	18373656	WebOfScience	antimicrobials; biofilm; poly( anhydride esters); salicylic acid; Salmonella	PSEUDOMONAS-AERUGINOSA BIOFILMS; STAPHYLOCOCCUS-EPIDERMIDIS; DEGRADABLE POLYMERS; IN-VITRO; INHIBITION; EROSION; VIVO	46	5	593	599	Aims: Bacterial biofilms generally are more resistant to stresses as compared with free planktonic cells. Therefore, the discovery of antimicrobial stress factors that have strong inhibitory effects on bacterial biofilm formation would have great impact on the food, personal care, and medical industries. Methods and Results: Salicylate-based poly(anhydride esters) (PAE) have previously been shown…
Wang, Y; Yi, L; Zhang, J; Sun, L; Wen, W; Zhang, C; Wang, S	Wang, Y.; Yi, L.; Zhang, J.; Sun, L.; Wen, W.; Zhang, C.; Wang, S.	Functional analysis of superoxide dismutase of Salmonella typhimurium in serum resistance and biofilm formation	2018	10.1111/jam.14044	http://dx.doi.org/10.1111/jam.14044	29989280	WebOfScience	biofilm; oxidative stress; reactive oxygen species; Salmonella enterica; superoxide dismutase	ENTERICA SEROVAR TYPHIMURIUM; STREPTOCOCCUS-SUIS; OXIDATIVE STRESS; VIRULENCE; SODA; EXPRESSION; GENES; CELL; IDENTIFICATION; INACTIVATION	125	5	1526	1533	Aims Further investigations of the novel biological functions of SodA in Salmonella enterica serovar typhimurium (Salm. typhimurium). Methods and ResultsConclusionsA deletion mutant of sodA in Salm. typhimurium was constructed and its biological characteristics were analysed. More specifically, the roles of superoxide dismutase (SOD) in resistance to environmental stresses and serum, biofilm form…
Morimatsu, K; Hamanaka, D; Tanaka, F; Uchino, T	Morimatsu, Kazuya; Hamanaka, Daisuke; Tanaka, Fumihiko; Uchino, Toshitaka	Effect of Temperature Fluctuation on Biofilm Formation with Bacterial Interaction between Salmonella enterica and Pseudomonas putida	2013				WebOfScience	biofilm formation; fluctuating temperature; mixed culture; Pseudomonas putida; Salmonella enterica		58	1	125	129	Many previous studies have focused on biofilm formation of microorganisms under steady state, however, in actual environment around food, surroundings of food frequently fluctuate. This study investigated the bacterial biofilm formation and interaction between different strains under constant and fluctuating temperature conditions. Firstly, biofilm formation in mixed culture of Pseudomonas putida…
Shetty, D; Abrahante, JE; Chekabab, SM; Wu, XXC; Korber, DR; Vidovic, S	Shetty, Deeksha; Abrahante, Juan E.; Chekabab, Samuel M.; Wu, Xuxiaochen; Korber, Darren R.; Vidovic, Sinisa	Role of CpxR in Biofilm Development: Expression of Key Fimbrial, O-Antigen and Virulence Operons of Salmonella Enteritidis	2019	10.3390/ijms20205146	http://dx.doi.org/10.3390/ijms20205146	31627387	WebOfScience	Salmonella Enteritidis; biofilm development; extracytoplasmic stress response; CpxR; Salmonella pathogenicity island	ENVELOPE STRESS-RESPONSE; ENTERICA SEROVAR ENTERITIDIS; ESCHERICHIA-COLI; GENE; PATHWAY; TRANSDUCTION; PERSISTENCE; BIOGENESIS; CONTRIBUTE; FLAGELLA	20	20			Salmonella Enteritidis is a non-typhoidal serovar of great public health significance worldwide. The RpoE sigma factor and CpxRA two-component system are the major regulators of the extracytoplasmic stress response. In this study, we found that the CpxR has highly significant, but opposite effects on the auto-aggregation and swarming motility of S. Enteritidis. Auto-aggregation was negatively aff…	5146
Castañeda, MDA; Sarnacki, SH; Llana, MN; Guerra, AGL; Giacomodonato, MN; Cerquetti, MC	Aya Castaneda, Maria del Rosario; Hernan Sarnacki, Sebastian; Noto Llana, Mariangeles; Lopez Guerra, Adriana Gabriela; Nancy Giacomodonato, Monica; Cristina Cerquetti, Maria	Dam methylation is required for efficient biofilm production in Salmonella enterica serovar Enteritidis	2015	10.1016/j.ijfoodmicro.2014.10.003	http://dx.doi.org/10.1016/j.ijfoodmicro.2014.10.003	25462918	WebOfScience	DNA adenine methyltransferase; Curli fimbriae; Cellulose; Biofilm; Salmonella Enteritidis; Gene regulation	DNA ADENINE METHYLASE; PROTECTIVE IMMUNE-RESPONSES; ESCHERICHIA-COLI; AGGREGATIVE FIMBRIAE; GENE-EXPRESSION; CELLULOSE PRODUCTION; TYPHIMURIUM STRAINS; PHASE VARIATION; CURLI FIMBRIAE; IN-WATER	193		15	22	The ecological success of Salmonella enterica to survive in different environments is due, in part, to the ability to form biofilms, something which is especially important for food industry. The aim of the current study was to evaluate the involvement of Dam methylation in biofilm production in S. Enteritidis strains. The ability to generate biofilms was analyzed in wild type and dam mutant stra…
Morita, Y; Komoda, E; Ono, K; Kumagai, S	Morita, Yukio; Komoda, Emiko; Ono, Kazuaki; Kumagai, Susumu	Survival of Biofilm-Forming Salmonella on Stainless Steel Bolt Threads under Dry Conditions	2011	10.3358/shokueishi.52.299	http://dx.doi.org/10.3358/shokueishi.52.299	22200749	WebOfScience	Salmonella; survival; biofilm; stainless steel screw surface; dry condition	ESCHERICHIA-COLI; MANAGEMENT; OUTBREAK; SURFACE; FOODS	52	5	299	303	We examined the survival of two biofilm-forming strains and two biofilm-deficient strains of non typhoid Salmonella (NTS) on stainless steel bolt threads under dry conditions. Five mu L, of tryptone soya broth or egg yolk emulsion containing NTS strains at a concentration of 9 log cfu/mL was dropped onto the thread surfaces of hexagonal bolts. After inoculation, the bolts were screwed into the nu…
Wang, HH; Ding, SJ; Wang, GY; Xu, XL; Zhou, GH	Wang, Huhu; Ding, Shijie; Wang, Guangyu; Xu, Xinglian; Zhou, Guanghong	In situ characterization and analysis of Salmonella biofilm formation under meat processing environments using a combined microscopic and spectroscopic approach	2013	10.1016/j.ijfoodmicro.2013.10.005	http://dx.doi.org/10.1016/j.ijfoodmicro.2013.10.005	24184607	WebOfScience	Salmonella; Biofilm; Meat residues; CLSM; ATR-FTIR; Raman	LASER-SCANNING MICROSCOPY; LISTERIA-MONOCYTOGENES; RAMAN-SPECTROSCOPY; STAPHYLOCOCCUS-AUREUS; FTIR-SPECTROSCOPY; BACTERIAL-CELLS; FOOD SAFETY; SURFACE; GROWTH; IDENTIFICATION	167	3	293	302	Salmonella biofilm on food-contact surfaces present on food processing facilities may serve as a source of cross-contamination. In our work, biofilm formation by multi-strains of meat-borne Salmonella incubated at 20 degrees C, as well as the composition and distribution of extracellular polymeric substances (BPS), were investigated in situ by combining confocal laser scanning microscopy (CLSM), …
Wang, HH; Wu, N; Jiang, Y; Ye, KP; Xu, XL; Zhou, GH	Wang, Huhu; Wu, Na; Jiang, Yun; Ye, Keping; Xu, Xinglian; Zhou, Guanghong	Response of long-term acid stress to biofilm formation of meat-related Salmonella Enteritidis	2016	10.1016/j.foodcont.2016.04.055	http://dx.doi.org/10.1016/j.foodcont.2016.04.055		WebOfScience	Salmonella enteritidis; Biofilm formation; Stainless steel; Acid stress; Response	ENTERICA SEROVAR TYPHIMURIUM; FTIR-SPECTROSCOPY; STAINLESS-STEEL; DRINKING-WATER; CELL-SURFACE; PH; SENSITIVITY; PERSISTENCE; EXPRESSION; GROWTH	69		214	220	Salmonella commonly preferred to survive in the pattern of biofilm rather than planktonic cells in food processing environment, where various stress was widely encountered. In the present study, the response of biofilm formation of four-isolate cocktail of Salmonella Enteritidis on stainless steel surface to long-term acid stress was determined within a pH range of 5.0-7.2. The results showed tha…
He, SK; Zhan, ZQ; Shi, CL; Wang, SY; Shi, XM	He, Shoukui; Zhan, Zeqiang; Shi, Chunlei; Wang, Siyun; Shi, Xianming	Ethanol at Subinhibitory Concentrations Enhances Biofilm Formation in Salmonella Enteritidis	2022	10.3390/foods11152237	http://dx.doi.org/10.3390/foods11152237	35954005	WebOfScience	Salmonella Enteritidis; biofilm formation; ethanol stress; cell characteristic; gene expression; quorum sensing	FOOD-CONTACT SURFACES; GENE-EXPRESSION; LISTERIA-MONOCYTOGENES; ANTIBIOTIC-RESISTANCE; STAINLESS-STEEL; FORMING ABILITY; ENTERICA; ENVIRONMENTS; ADAPTATION; STRESS	11	15			The survival of Salmonella Enteritidis in the food chain is relevant to its biofilm formation capacity, which is influenced by suboptimal environmental conditions. Here, biofilm formation pattern of this bacterium was assessed in the presence of ethanol at sub-minimal inhibitory concentrations (sub-MICs) by microtiter plate assays, cell characteristic analyses, and gene expression tests. It was o…	2237
Nguyen, HDN; Yang, YS; Yuk, HG	Nguyen, H. D. N.; Yang, Y. S.; Yuk, H. G.	Biofilm formation of Salmonella Typhimurium on stainless steel and acrylic surfaces as affected by temperature and pH level	2014	10.1016/j.lwt.2013.09.022	http://dx.doi.org/10.1016/j.lwt.2013.09.022		WebOfScience	Biofilm; Salmonella Typhimurium; Temperature; pH; Hydrophobicity	LISTERIA-MONOCYTOGENES STRAINS; FOOD-CONTACT SURFACES; ENVIRONMENTAL-STRESS; ESCHERICHIA-COLI; BUNA-N; ATTACHMENT; GROWTH; ADHESION; CELLS; SCOTT	55	1	383	388	The effect of temperature (28, 37 and 42 degrees C) and pH (6 and 7) on the biofilm formation capability of Salmonella Typhimurium on stainless steel and acrylic was investigated. The rate of biofilm formation increased with increasing temperature and pH, while the number of attached cells after 240 h decreased with increasing temperature and was not different between pH 6 and 7. The surface hydr…
Ahmad, I; Rouf, SF; Sun, L; Cimdins, A; Shafeeq, S; Le Guyon, S; Schottkowski, M; Rhen, M; Römling, U	Ahmad, Irfan; Rouf, Syed Fazle; Sun, Lei; Cimdins, Annika; Shafeeq, Sulman; Le Guyon, Soazig; Schottkowski, Marco; Rhen, Mikael; Romling, Ute	BcsZ inhibits biofilm phenotypes and promotes virulence by blocking cellulose production in Salmonella enterica serovar Typhimurium	2016	10.1186/s12934-016-0576-6	http://dx.doi.org/10.1186/s12934-016-0576-6	27756305	WebOfScience	Cellulose; Cellulase; BcsZ; Biofilm; CsgD; Salmonella	CYCLIC-DI-GMP; ESCHERICHIA-COLI; GASTROINTESTINAL-TRACT; AGGREGATIVE BEHAVIOR; ACETOBACTER-XYLINUM; CHROMOSOMAL GENES; CURLI FIMBRIAE; SYNTHASE GENE; AGFD PROMOTER; BIOSYNTHESIS	15				Background: Cellulose, a 1,4 beta-glucan polysaccharide, is produced by a variety of organisms including bacteria. Although the production of cellulose has a high biological, ecological and economical impact, regulatory mechanisms of cellulose biosynthesis are mostly unknown. Family eight cellulases are regularly associated with cellulose biosynthesis operons in bacteria; however, their function …	177
Lu, RF; Sun, JY; Osei-Adjei, G; Zhang, Y; Huang, XX	Lu, Renfei; Sun, Jiayao; Osei-Adjei, George; Zhang, Ying; Huang, Xinxiang	The Periplasmic Chaperone SurA Affects Motility and Biofilm Formation via the RcsCDB Pathway in Salmonella enterica Serovar Typhi	2019	10.1166/jnn.2019.16503	http://dx.doi.org/10.1166/jnn.2019.16503	30961703	WebOfScience	surA; Motility; Biofilm; RcsCDB Pathway; Salmonella enterica Serovar Typhi	ESCHERICHIA-COLI; PHOSPHORELAY SYSTEM; SMALL RNA; FLAGELLAR; RCSB; TRANSCRIPTION; TYPHIMURIUM; BIOGENESIS; EXPRESSION; REGULATOR	19	9	5503	5509	SurA, a periplasmic chaperone, is a key factor in the biogenesis of beta-barrel outer membrane proteins (OMPs). It is also associated with virulence, invasion and biofilm formation in Escherichia and Salmonella species. To investigate whether SurA affects bacterial motility and biofilm formation in Salmonella enterica serovar Typhi, we prepared a surA deleted mutant. Motility assay and quantitati…
Leite, B; Werle, CH; do Carmo, CP; Nóbrega, DB; Milanez, GP; Culler, HF; Sircili, MP; Alvarez-Martinez, CE; Brocchi, M	Leite, Bruna; Werle, Catierine Hirsch; do Carmo, Camila Pinheiro; Nobrega, Diego Borin; Milanez, Guilherme Paier; Culler, Hebert Fabricio; Sircili, Marcelo Palma; Alvarez-Martinez, Cristina E.; Brocchi, Marcelo	Integration host factor is important for biofilm formation by Salmonella enterica Enteritidis	2017	10.1093/femspd/ftx074	http://dx.doi.org/10.1093/femspd/ftx074	28859308	WebOfScience	biofilm; Salmonella enterica Enteritidis; polysaccharide matrix; curli fimbriae; cellulose; integration host factor	NUCLEOID-ASSOCIATED PROTEINS; CURLI BIOGENESIS; STATIONARY-PHASE; SEROVAR; GENE; EXPRESSION; MANAGEMENT; RESISTANCE; VIRULENCE; CELLULOSE	75	6			Salmonella enterica Enteritidis forms biofilms and survives in agricultural environments, infecting poultry and eggs. Bacteria in biofilms are difficult to eradicate compared to planktonic cells, causing serious problems in industry and public health. In this study, we evaluated the role of ihfA and ihfB in biofilm formation by S. enterica Enteritidis by employing different microbiology technique…	ftx074
Farha, AK; Sui, ZQ; Corke, H	Farha, Arakkaveettil Kabeer; Sui, Zhongquan; Corke, Harold	Raspberry Ketone-Mediated Inhibition of Biofilm Formation in Salmonella enterica Typhimurium-An Assessment of the Mechanisms of Action	2023	10.3390/antibiotics12020239	http://dx.doi.org/10.3390/antibiotics12020239	36830150	WebOfScience	Salmonella Typhimurium; Raspberry Ketone; biofilm; amyloid curli; quantitative proteomics	PROTEIN; PROFILE	12	2			Salmonella enterica is an important foodborne pathogen that causes gastroenteritis and systemic infection in humans and livestock. Salmonella biofilms consist of two major components-amyloid curli and cellulose-which contribute to the prolonged persistence of Salmonella inside the host. Effective agents for inhibiting the formation of biofilms are urgently needed. We investigated the antibiofilm …	239
Webber, B; Pottker, ES; Rizzo, NN; Núncio, ASP; Peixoto, CS; Mistura, E; dos Santos, LR; Rodrigues, LB; do Nascimento, VP	Webber, Bruna; Pottker, Emanuele S.; Rizzo, Natalie N.; Nuncio, Adriana S. P.; Peixoto, Caroline S.; Mistura, Enzo; dos Santos, Luciana R.; Rodrigues, Laura B.; do Nascimento, Vladimir P.	Surface conditioning with bacteriophages reduces biofilm formation of Salmonella Heidelberg	2023	10.1177/10820132221074783	http://dx.doi.org/10.1177/10820132221074783	35075919	WebOfScience	Bacteriophages; biocontrol; Salmonella; biofilms; microbial contamination	ESCHERICHIA-COLI; ENTERICA; IDENTIFICATION; TYPHIMURIUM; PHAGES; CONTAMINATION; COLONIZATION; ENTERITIDIS; THERAPY; POULTRY	29	3	275	283	Salmonella remains one of the most common foodborne pathogens worldwide, and its resistance to antimicrobials has increased considerably over the years. In this context, was evaluated the action of three bacteriophages isolated or combined in inhibiting the adhesion and removal of Salmonella Heidelberg biofilm on a polystyrene surface. The bacteriophages UPF_BP1, UPF_BP2, UPF_BP3 and a pool of th…	1.08201e+16
Karaca, B; Akcelik, N; Akcelik, M	Karaca, Basar; Akcelik, Nefise; Akcelik, Mustafa	EFFECTS OF P22 BACTERIOPHAGE ON SALMONELLA ENTERICA SUBSP ENTERICA SEROVAR TYPHIMURIUM DMC4 STRAIN BIOFILM FORMATION AND ERADICATION	2015	10.2298/ABS141120114K	http://dx.doi.org/10.2298/ABS141120114K		WebOfScience	Salmonella; biofilm; bacterial adhesion; bacteriophage; eradication	STAINLESS-STEEL	67	4	1361	1367	Over the last decades, several antimicrobial agents have been made available. Due to increasing antimicrobial resistance, bacteriophages were rediscovered for their potential applications against bacterial infections. In the present study, biofilm inhibition and eradication of Salmonella enterica subsp. enterica serovar Typhimurium DMC4 strain (S. Typhimurium) was evaluated with respect to differ…
Zou, Y; Woo, J; Ahn, J	Zou, Y.; Woo, J.; Ahn, J.	Cellular and molecular responses of Salmonella Typhimurium to antimicrobial-induced stresses during the planktonic-to-biofilm transition	2012	10.1111/j.1472-765X.2012.03288.x	http://dx.doi.org/10.1111/j.1472-765X.2012.03288.x	22803575	WebOfScience	antimicrobial; auto-aggregation; biofilm; gene expression; hydrophobicity; Salmonella	ENTERICA SEROVAR TYPHIMURIUM; ESCHERICHIA-COLI; LISTERIA-MONOCYTOGENES; AEROMONAS-HYDROPHILA; VIRULENCE PROPERTIES; CURLI EXPRESSION; DRUG-RESISTANCE; OUTER-MEMBRANE; ATTACHMENT; ADHESION	55	4	274	282	Aim: To characterize the cellular and molecular properties of Salmonella Typhimurium exposed to antimicrobials in association with physicochemical property, biofilm formation ability and gene expression patterns. Methods and Results: The antimicrobial susceptibilities against Salmonella Typhimurium were evaluated to determine the MICs of allyl isothiocyanate (AITC), thymol, eugenol and polyphenol…
El Hag, M; Feng, Z; Su, YY; Qin, T; Chen, SJ; Peng, DX; Liu, XF	El Hag, Muhanad; Feng, Zheng; Su, Yangyang; Qin, Tao; Chen, Sujuan; Peng, Daxin; Liu, Xiufan	The Role of csgA and bcsA Genes on Biofilm Formation and Virulence in Salmonella enterica Serovar Typhimurium	2018	10.29261/pakvetj/2018.049	http://dx.doi.org/10.29261/pakvetj/2018.049		WebOfScience	bcsA; Biofilm; csgA; Salmonella Typhimurium; Virulence	ESCHERICHIA-COLI; CELLULOSE PRODUCTION; PROMOTES VIRULENCE; CURLI; IDENTIFICATION; MORPHOTYPE; GENES; ENTEROBACTERIACEAE; RESISTANCE; GUANGDONG	38	2	159	164	Biofilm formation can increase bacterial resistance to adverse conditions. However, limited information is available regarding the roles of the csgA and bcsA genes involved in biofilm formation and virulence for Salmonella enterica serovar Typhimurium. Here we deleted the csgA and bcsA genes in S. Typhimurium strains S016 and S025 and assessed several aspects of biofilm formation and virulence. T…
Hahn, MM; Gunn, JS	Hahn, Mark M.; Gunn, John S.	Salmonella Extracellular Polymeric Substances Modulate Innate Phagocyte Activity and Enhance Tolerance of Biofilm-Associated Bacteria to Oxidative Stress	2020	10.3390/microorganisms8020253	http://dx.doi.org/10.3390/microorganisms8020253	32070067	WebOfScience	Salmonella; biofilm; innate immunity; extracellular polymeric substances	INTESTINAL EPITHELIAL-CELLS; ESCHERICHIA-COLI; VIAB LOCUS; PSEUDOMONAS-AERUGINOSA; TYPHOID-FEVER; HOST-DEFENSE; NITRIC-OXIDE; EXPRESSION; RESISTANCE; RPOS	8	2			Salmonella enterica serovar Typhi causes 14.3 million acute cases of typhoid fever that are responsible for 136,000 deaths each year. Chronic infections occur in 3%-5% of those infected and S. Typhi persists primarily in the gallbladder by forming biofilms on cholesterol gallstones, but how these bacterial communities evade host immunity is not known. Salmonella biofilms produce several extracell…	253
Shi, ZH; Dittoe, DK; Feye, KM; Kogut, M; Ricke, SC	Shi, Zhaohao; Dittoe, Dana K.; Feye, Kristina M.; Kogut, Mike; Ricke, Steven C.	Short Communication: Preliminary Differences Identified in Genes Responsible for Biofilm Formation in Poultry Isolates of Salmonella enterica Heidelberg, Enteritidis, and Kentucky	2019	10.3390/microorganisms7070196	http://dx.doi.org/10.3390/microorganisms7070196	31324055	WebOfScience	biofilm; pellicle; Salmonella Enteritidis; Salmonella Kentucky; Salmonella Heidelberg; qRT-PCR	UNITED-STATES; HOST ADAPTATION; EGGS; COLONIZATION; INFECTION; CELLULOSE; SEROTYPES; DISEASE; HENS	7	7			Salmonella enterica is one of the most prevalent foodborne pathogens. The large quantity of serovar types results in the colonization of a large spectrum of hosts, with different environmental conditions and hazards. The aim of this study was to evaluate the differences in gene expression (bcsA and csgD) of Salmonella enterica serovars Heidelberg, Kentucky, and Enteritidis during biofilm formatio…	196
Kim, J; Wang, J; Ahn, J	Kim, Junhwan; Wang, Jun; Ahn, Juhee	Combined antimicrobial effect of phage-derived endolysin and depolymerase against biofilm-forming Salmonella Typhimurium	2023	10.1080/08927014.2023.2265817	http://dx.doi.org/10.1080/08927014.2023.2265817	37795651	WebOfScience	Endolysin; depolymerase; biofilm; Salmonella; fitness; cross-resistance	ANTIBIOTIC-RESISTANCE; MECHANISMS; STRATEGIES					This study was designed to evaluate the antimicrobial activity of phage-derived endolysin (LysPB32) and depolymerase (DpolP22) against planktonic and biofilm cells of Salmonella Typhimurium (STKCCM). Compared to the control, the numbers of STKCCM were reduced by 4.3 and 5.9 log, respectively, at LysPB32 and LysPB32 + DpolP22 in the presence of polymyxin B (PMB) after 48-h incubation at 37 degree …
Eran, Z; Akçelik, M; Yazici, BC; Özcengiz, G; Akçelik, N	Eran, Zeynep; Akcelik, Mustafa; Yazici, Betul Cansu; Ozcengiz, Gulay; Akcelik, Nefise	Regulation of biofilm formation by marT in Salmonella Typhimurium	2020	10.1007/s11033-020-05573-6	http://dx.doi.org/10.1007/s11033-020-05573-6	32529277	WebOfScience	Adhesion; Biofilm formation; Regulation; marT; Salmonella Typhimurium	ENTERICA SEROVAR TYPHIMURIUM; STJ FIMBRIAL OPERON; ESCHERICHIA-COLI; HEP-2 CELLS; COLONIZATION; REPERTOIRE; BINDING; PROTEIN; TYPHI; FIMH	47	7	5041	5050	In this study, we aimed at identifying the regulatory role ofmarTgene, known as the regulator ofmisL, on 15 different biofilm-related genes inS.Typhimurium 14028 strain. We also tested the strains for their ability to form biofilm and determined the adherence characteristics of the wild type and the mutant strains of the organism on Caco-2 and HEp-2 cells. For comparative analyses of the candidat…
Xu, H; He, XL; Ahn, J	Xu, Hua; He, Xinlong; Ahn, Juhee	Assessment of antibiotic susceptibilities, genotypic characteristics and biofilm-forming abilities of Staphylococcus aureus and Salmonella Typhimurium	2011				WebOfScience	Antibiotic resistance; Staphylococcus aureus; Salmonella Typhimurium; biofilm formation; cross-protection	BACTERIAL BIOFILMS; IN-VITRO; RESISTANCE; ENTEROTOXIN; MECHANISMS; MICROORGANISMS; INFECTIONS; VANCOMYCIN; EXPRESSION; PATHOGENS	10	57	12125	12133	This study was designed to evaluate the antibiotic susceptibilities, genotypic characteristics and biofilm formation abilities of antibiotic-sensitive Staphylococcus aureus KACC 13236 (SA(S)), multiple antibiotic-resistant S. aureus CCARM 3080 (SA(R)), antibiotic-sensitive Salmonella Typhimurium KCCM 40253 (STS) and multiple antibiotic-resistant Salmonella Typhimurium CCARM 8009 (STR) cultured in…
Wang, L; Liu, L; Zhou, XT	Wang, Lin; Liu, Liu; Zhou, Xiaotong	Novel Mercaptide-Coupled Silver Nanoparticles AgDAMP Against Salmonella Through Membrane Disruption, Biofilm Obstruction, and Protein Expression Alteration	2023	10.1007/s11947-023-03256-1	http://dx.doi.org/10.1007/s11947-023-03256-1		WebOfScience	Silver nanoparticles; Salmonella; Antimicrobial agent; Antibacterial mechanism; Biofilm; Proteome	ESCHERICHIA-COLI; ANTIBACTERIAL ACTIVITY; GALLIC ACID; NANOCLUSTERS; MECHANISM; GOLD; MICROORGANISMS; TOXICITY; RED					Salmonella is a notoriously important pathogen that can cause human latent, acute, and chronic foodborne diseases. This work excavated a silver nanomaterial AgDAMP with a thiolate ligand as a novel composite bacteriostat to understand the inhibitory effects on Salmonella and to explore its antimicrobial mechanisms from the aspects of membrane structure damage, biofilm inhibition, and protein expr…
Osland, AM; Oastler, C; Konrat, K; Nesse, LL; Brook, E; Richter, AM; Gosling, RJ; Arvand, M; Vestby, LK	Osland, Ane Mohr; Oastler, Claire; Konrat, Katharina; Nesse, Live L.; Brook, Emma; Richter, Anja M.; Gosling, Rebecca J.; Arvand, Mardjan; Vestby, Lene K.	Evaluation of Disinfectant Efficacy against Biofilm-Residing Wild-Type Salmonella from the Porcine Industry	2023	10.3390/antibiotics12071189	http://dx.doi.org/10.3390/antibiotics12071189	37508285	WebOfScience	biofilm; Salmonella; disinfection; pig industry; glutaraldehyde; peracetic acid; biocide; zoonosis; food safety	ENTERICA SEROVAR TYPHIMURIUM; FORMING ABILITY; CELLULOSE; SURVIVAL; MORPHOTYPES; ENVIRONMENT; RESISTANCE; VIRULENCE	12	7			Salmonella enterica is a causative pathogen of Salmonellosis, a zoonosis causing global disease and financial losses every year. Pigs may be carriers of Salmonella and contribute to the spread to humans and food products. Salmonella may persist as biofilms. Biofilms are bacterial aggregates embedded in a self-produced matrix and are known to withstand disinfectants. We studied the effect of gluta…	1189
Wang, SH; Yang, DH; Wu, XJ; Wang, Y; Wang, D; Tian, MX; Li, T; Qi, JJ; Wang, XL; Ding, C; Yu, SQ	Wang, Shaohui; Yang, Denghui; Wu, Xiaojun; Wang, Yang; Wang, Dong; Tian, Mingxing; Li, Tao; Qi, Jingjing; Wang, Xiaolan; Ding, Chan; Yu, Shengqing	Autotransporter MisL of Salmonella enterica serotype Typhimurium facilitates bacterial aggregation and biofilm formation	2018	10.1093/femsle/fny142	http://dx.doi.org/10.1093/femsle/fny142	29901711	WebOfScience	Salmonella enterica serovar Typhimurium; autotransporter protein; MisL; aggregation; biofilm	ESCHERICHIA-COLI; TRIMERIC AUTOTRANSPORTER; VIRULENCE GENES; COLONIZATION; EXPRESSION; SECRETION; DELETION; ADHESIN; PROTEIN; IDENTIFICATION	365	17			Salmonella enterica serovar Typhimurium (S. Typhimurium) is an important food-borne zoonotic pathogen that causes increased morbidity and mortality worldwide. The autotransporter (AT) proteins are a large and diverse family of extracellular proteins, many of which contribute to the pathogenicity of Gram-negative bacteria. The S. Typhimurium AT protein MisL mediates intestinal colonization in mice…	fny142
Giacomodonato, MN; Sarnacki, SH; Castaneda, MDA; Garofalo, AN; Betancourt, DM; Cerquetti, MC; Llanaa, MN	Giacomodonato, Monica N.; Sarnacki, Sebastian H.; Castaneda, Maria del Rosario Aya; Garofalo, Ailin N.; Betancourt, Diana M.; Cerquetti, Maria C.; Llanaa, Mariangeles Noto	Salmonella enterica serovar Enteritidis biofilm lifestyle induces lower pathogenicity and reduces inflammatory response in a murine model compared to planktonic bacteria	2022	10.1016/j.ram.2021.10.003	http://dx.doi.org/10.1016/j.ram.2021.10.003	34961640	WebOfScience	Salmonella Enteritidis; Virulence; Planktonic; Biofilm; Host response; Murine model	JOINT INFLAMMATION; DAM METHYLATION; LYMPH-NODES; EXPRESSION; INFECTION; GENE	54	3	166	174	Salmonella enterica serovar Enteritidis (S. Enteritidis) is the most frequent serovar involved in human salmonellosis. It has been demonstrated that about 80% of infections are related to biofilm formation. There is scant information about the pathogenicity of S. Enteri-tidis and its relationship to biofilm production. In this regard, this study aimed to investigate the differential host response…
Oh, SY; Yun, W; Lee, JH; Lee, CH; Kwak, WK; Cho, JH	Oh, S. Y.; Yun, W.; Lee, J. H.; Lee, C. H.; Kwak, W. K.; Cho, J. H.	Effects of essential oil (blended and single essential oils) on anti-biofilm formation of Salmonella and Escherichia coli	2017	10.1186/s40781-017-0127-7	http://dx.doi.org/10.1186/s40781-017-0127-7	28239484	WebOfScience	Biofilm; Essential oil; Escherichia coli (E.coli); Salmonella; Pigs		59				Background: Biofilms were the third-dimensional structure in the solid surface of bacteria. Bacterial biofilms were difficult to control by host defenses and antibiotic therapies. Escherichia coli (E.coli) and Salmonella were popular pathogenic bacteria that live in human and animal intestines. Essential oils are aromatic oily liquids from plant materials and well known for their antibacterial ac…	4
Zhang, QQ; Ye, KP; Juneja, VK; Xu, XL	Zhang, Qiu Qin; Ye, Ke Ping; Juneja, Vijay K.; Xu, Xinglian	Response surface model for the reduction of Salmonella biofilm on stainless steel with lactic acid, ethanol, and chlorine as controlling factors	2017	10.1111/jfs.12332	http://dx.doi.org/10.1111/jfs.12332		WebOfScience	chlorine; ethanol; exposure time; lactic acid; Salmonella biofilm	ESCHERICHIA-COLI O157-H7; LISTERIA-MONOCYTOGENES; ORGANIC-ACIDS; LEAFY GREENS; DISINFECTANTS; OPTIMIZATION; TYPHIMURIUM; METHODOLOGY; SANITIZERS; RESISTANCE	37	3			A disinfectant containing chlorine (Cl), ethanol (EtOH), and lactic acid (LA) was investigated to reduce Salmonella biofilm on stainless steel. The present experiment was employed with disinfectants: Cl (50, 100, 150 ppm), LA (1, 2, and 3%), EtOH (10, 20, and 30%) and exposure times (ET; .5, 2, 3.5 min). A response surface model developed to predict the reduction of Salmonella biofilms was found …	e12332
Steenackers, H; Hermans, K; Vanderleyden, J; De Keersmaecker, SCJ	Steenackers, Hans; Hermans, Kim; Vanderleyden, Jos; De Keersmaecker, Sigrid C. J.	Salmonella biofilms: An overview on occurrence, structure, regulation and eradication	2012	10.1016/j.foodres.2011.01.038	http://dx.doi.org/10.1016/j.foodres.2011.01.038		WebOfScience	Salmonella; Biofilm	ENTERICA SEROVAR TYPHIMURIUM; THIN AGGREGATIVE FIMBRIAE; C-DI-GMP; ESCHERICHIA-COLI O157-H7; PSEUDOMONAS-AERUGINOSA BIOFILMS; CHICKEN INTESTINAL EPITHELIUM; SIGNAL-TRANSDUCTION SYSTEM; INVASION GENE-EXPRESSION; BACTERIAL SENSOR KINASE; UVRY 2-COMPONENT SYSTEM	45	2	502	531	The ability of Salmonella to form complex surface-associated communities, called biofilms, contributes to its resistance and persistence in both host and non-host environments and is especially important in food processing environments. In this review, the different types of abiotic (plastic, glass, cement, rubber, and stainless steel) and biotic surfaces (plant surfaces, epithelial cells, and ga…
Wang, S; Mirmiran, SD; Li, XM; Li, XX; Zhang, FQ; Duan, XC; Gao, DY; Chen, YB; Chen, HC; Qian, P	Wang, Shuang; Mirmiran, Seyyed Danial; Li, Xiangmin; Li, Xinxin; Zhang, Fenqiang; Duan, Xiaochao; Gao, Dongyang; Chen, Yibao; Chen, Huanchun; Qian, Ping	Temperate phage influence virulence and biofilm-forming of Salmonella Typhimurium and enhance the ability to contaminate food product	2023	10.1016/j.ijfoodmicro.2023.110223	http://dx.doi.org/10.1016/j.ijfoodmicro.2023.110223	37120944	WebOfScience	Salmonella Typhimurium; Prophage; Receptor; Virulence; Biofilm-forming ability; Food sample	ENTERICA SEROVAR ENTERITIDIS; PATHOGENICITY; INTEGRATION; LYSOGENY; PROPHAGE; POULTRY; STRAINS; GENOMES; GENES; SITE	398				Salmonella is a food-borne zoonotic pathogen that threatens food safety and public health security. Temperate phages can influence bacterial virulence and phenotype and play an important role in bacterial evolution. However, most studies on Salmonella temperate phages focus on prophage induced by bacteria, with few reports on Salmonella temperate phages isolated in the environment. Moreover, whet…	110223
Boas, DV; Castro, J; Araujo, D; Nobrega, FL; Keevil, CW; Azevedo, NF; Vieira, MJ; Almeida, C	Boas, Diana Vilas; Castro, Joana; Araujo, Daniela; Nobrega, Franklin L.; Keevil, Charles W.; Azevedo, Nuno F.; Vieira, Maria Joao; Almeida, Carina	The Role of Flagellum and Flagellum-Based Motility on Salmonella Enteritidis and Escherichia coli Biofilm Formation	2024	10.3390/microorganisms12020232	http://dx.doi.org/10.3390/microorganisms12020232	38399635	WebOfScience	biofilm formation; foodborne pathogens; Salmonella; Escherichia coli; fliC mutants; motA mutants	GENETIC-ANALYSIS; ADHESION; ENTERICA; WATER	12	2			Flagellum-mediated motility has been suggested to contribute to virulence by allowing bacteria to colonize and spread to new surfaces. In Salmonella enterica and Escherichia coli species, mutants affected by their flagellar motility have shown a reduced ability to form biofilms. While it is known that some species might act as co-aggregation factors for bacterial adhesion, studies of food-related…	232
Shi, CX; Li, MM; Muhammad, I; Ma, X; Chang, YC; Li, R; Li, CW; He, JS; Liu, FP	Shi, Chenxi; Li, Minmin; Muhammad, Ishfaq; Ma, Xin; Chang, Yicong; Li, Rui; Li, Changwen; He, Jingshan; Liu, Fangping	Combination of berberine and ciprofloxacin reduces multi-resistant Salmonella strain biofilm formation by depressing mRNA expressions of luxS, rpoE, and ompR	2018	10.4142/jvs.2018.19.6.808	http://dx.doi.org/10.4142/jvs.2018.19.6.808	30304890	WebOfScience	Salmonella; berberine; biofilm; drug combinations; multidrug resistance	ANTIMICROBIAL ACTIVITY; CURLI FIMBRIAE; IN-VITRO; TYPHIMURIUM; FOOD; INHIBITION; RESISTANCE; DIVERSITY; CELLULOSE; ANIMALS	19	6	808	816	Bacterial biofilms have been demonstrated to be closely related to clinical infections and contribute to drug resistance. Berberine, which is the main component of Coptis chinensis, has been reported to have efficient antibacterial activity. This study aimed to investigate the potential effect of a combination of berberine with ciprofloxacin (CIP) to inhibit Salmonella biofilm formation and its e…
El Haga, M; Feng, Z; Su, YY; Wang, X; Yassin, A; Chen, SJ; Peng, DX; Liu, XF	El Hag, Muhanad; Feng, Zheng; Su, Yangyang; Wang, Xiao; Yassin, Afrah; Chen, Sujuan; Peng, Daxin; Liu, Xiufan	Contribution of the csgA and bcsA genes to Salmonella enterica serovar Pullorum biofilm formation and virulence	2017	10.1080/03079457.2017.1324198	http://dx.doi.org/10.1080/03079457.2017.1324198	28470089	WebOfScience	Salmonella enterica serovar Pullorum; biofilm; csgA; bcsA; mutant; pathogenicity	ESCHERICHIA-COLI; CELLULOSE PRODUCTION; PROMOTES VIRULENCE; TYPHIMURIUM; IDENTIFICATION; CURLI; CHICKENS; DISEASE; PATHOGENICITY; MORPHOTYPE	46	5	541	547	Salmonella biofilm formation is important to environmental stress resistance and virulence. However, the roles of the csgA and bcsA genes, which affect curli protein and cellulose production, respectively, in Salmonella enterica serovar Pullorum, are unknown. Here we constructed deletions in the csgA and bcsA genes in S. enterica serovar Pullorum strain S6702 and evaluated several aspects of biof…
Upadhyay, A; Pal, D; Kumar, A	Upadhyay, Aditya; Pal, Dharm; Kumar, Awanish	Deciphering Target Protein Cascade in Salmonella typhi Biofilm using Genomic Data Mining, and Protein-protein Interaction	2023	10.2174/1389202924666230815144126	http://dx.doi.org/10.2174/1389202924666230815144126	37994324	WebOfScience	Salmonella typhi; biofilm; antibiotic resistance; drug targets identification; anti-biofilm therapeutics; typhoid fever	TYPHIMURIUM; FAMILY	24	2	100	109	Background: Salmonella typhi biofilm confers a serious public health issue for lengthy periods and the rise in antibiotic resistance and death rate. Biofilm generation has rendered even the most potent antibiotics ineffective in controlling the illness, and the S. typhi outbreak has turned into a fatal disease typhoid. S. typhi infection has also been connected to other deadly illnesses, such as …
Trevisan, DAC; Campanerut-Sá, PAZ; da Silva, AF; Batista, AFP; Seixas, FAV; Peralta, RM; De Sá-Nakanishi, AB; de Abreu, BA; Machinski, M; Mikcha, JMG	Coelho Trevisan, Daliah Alves; Zanetti Campanerut-Sa, Paula Aline; da Silva, Alex Fiori; Pereira Batista, Andreia Farias; Vicente Seixas, Flavio Augusto; Peralta, Rosane Marina; Babeto De Sa-Nakanishi, Anacharis; de Abreu Filho, Benicio Alves; Machinski Junior, Miguel; Graton Mikcha, Jane Martha	Action of carvacrol in Salmonella Typhimurium biofilm: A proteomic study	2020	10.32725/jab.2020.014	http://dx.doi.org/10.32725/jab.2020.014	34907763	WebOfScience	Carvacrol; Biofilms; Proteome; Salmonella Typhimurium	ESCHERICHIA-COLI O157-H7; SUPEROXIDE-DISMUTASE; ESSENTIAL OILS; EXPRESSION; PROTEINS; DSBA; VIRULENCE; PATTERNS; PROFILE; GENES	18	4	106	114	Carvacrol presents action in Salmonella Typhimurium biofilms, however the antibiofilm mechanism of this compound has not been fully established yet. In the present study, the aim was to evaluate protein profile changes in S. Typhimurium biofilm treated with carvacrol. Proteomic analysis of treated versus untreated biofilm showed several changes in proteins involved with S. Typhimurium biofilm and…
Zarei, M; Paknejad, M; Eskandari, MH	Zarei, Mehdi; Paknejad, Mohsen; Eskandari, Mohammad Hadi	Sublethal chlorine stress promotes the biofilm-forming ability of Salmonella enterica serovars enteritidis and expression of the related genes	2023	10.1016/j.fm.2023.104232	http://dx.doi.org/10.1016/j.fm.2023.104232	36906303	WebOfScience	Biofilm; Chlorine; Salmonella enteritidis; Oxidative stress; Quorum sensing	EXTRACELLULAR DNA; TYPHIMURIUM; PROTEIN; FOOD; RESISTANCE; CELLULOSE; SURFACES; BEHAVIOR	112				Chlorine treatment is the most common disinfection method in food-related environments. In addition to being simple and inexpensive, this method is very effective if used properly. However, insufficient chlorine concentrations only cause a sublethal oxidative stress in the bacterial population and may alter the growth behavior of stressed cells. In the present study, the effect of sublethal chlor…	104232
Ngwai, YB; Onaolapo, JA; Ehinmidu, JO; Adachi, Y; Ogawa, Y	Ngwai, Yakubu B.; Onaolapo, Josiah A.; Ehinmidu, Joseph O.; Adachi, Yoshikazu; Ogawa, Yasuki	Interaction of Salmonella typhimurium and Salmonella enteritidis with polystyrene does not correlate with virulence in young chickens	2006				WebOfScience	biofilm; Salmonella typhimurium; Salmonella enteritidis; chickens; surface	BIOFILM FORMATION; PSEUDOMONAS-FLUORESCENS; MICROBIAL BIOFILMS; BACTERIAL BIOFILMS; SURFACES	5	11	1122	1130	Salmonella typhimurium and Salmonella enteritidis are the most frequently isolated serotypes in human and animal Salmonella infections. The in vitro surface colonization characteristics of S. typhimurium L1388 and S. enteritidis L1225 on hydrophobic surfaces were assessed with a view to understanding their surface preference in relation to in vivo virulence. Although both S. typhimurium and S. en…
Schlisselberg, DB; Yaron, S	Schlisselberg, Dov B.; Yaron, Sima	The effects of stainless steel finish on Salmonella Typhimurium attachment, biofilm formation and sensitivity to chlorine	2013	10.1016/j.fm.2013.02.005	http://dx.doi.org/10.1016/j.fm.2013.02.005	23628616	WebOfScience	Foodborne pathogens; Biofilm; Chlorination; Salmonella; Food safety	FOOD CONTACT SURFACES; LISTERIA-MONOCYTOGENES; INDUSTRY; MATRIX; CLEANABILITY; RESISTANCE; COMPONENT; SURVIVAL	35	1	65	72	Bacterial colonization and biofilm formation on stainless steel (SS) surfaces can be sources for cross contamination in food processing facilities, possessing a great threat to public health and food quality. Here the aim was to demonstrate the influence of surface finish of AISI 316 SS on colonization, biofilm formation and susceptibility of Salmonella Typhimurium to disinfection. Initial attach…
Dashti, MG; Abdeshahian, P; Sudesh, K; Phua, KK	Dashti, M. Ganjali; Abdeshahian, P.; Sudesh, K.; Phua, K. K.	Optimization of Salmonella Typhi biofilm assay on polypropylene microtiter plates using response surface methodology	2016	10.1080/08927014.2015.1135328	http://dx.doi.org/10.1080/08927014.2015.1135328	26963754	WebOfScience	Salmonella Typhi; biofilm assay; typhoid fever; in vitro model; response surface methodology; optimization	SHEAR-STRESS; BILE-ACIDS; ADHESION; IDENTIFICATION; MECHANISMS; ETHANOL; CARRIER; FORCE	32	4	477	487	The objective of this study was to develop an optimized assay for Salmonella Typhi biofilm that mimics the environment of the gallbladder as an experimental model for chronic typhoid fever. Multi-factorial assays are difficult to optimize using traditional one-factor-at-a-time optimization methods. Response surface methodology (RSM) was used to optimize six key variables involved in S. Typhi biof…
Oguz, SK; Has, EG; Akçelik, N; Akçelik, M	Oguz, Selma Keceli; Has, Elif Gamze; Akcelik, Nefise; Akcelik, Mustafa	Phenotypic impacts and genetic regulation characteristics of the DNA adenine methylase gene (dam) in Salmonella Typhimurium biofilm forms	2023	10.1016/j.resmic.2022.103991	http://dx.doi.org/10.1016/j.resmic.2022.103991	36113833	WebOfScience	Salmonella Typhimurium; dam; RNAseq; Biofilm; Regulation	EXPRESSION; VIRULENCE; COLONIZATION; IDENTIFICATION; FIMBRIAE; ECOLOGY; PROTEIN; SEQA	174	1-2			In this study, transcriptional level gene expression changes in biofilm forms of Salmonella Typhimurium ATCC 14028 and its dam mutant were investigated by performing RNAseq analysis. As a result of these analyzes, a total of 233 differentially expressed genes (DEGs) were identified in the dam mutant, of which 145 genes were downregulated and 88 genes were upregulated compared to the wild type. Ac…	103991
Chandra, K; Nair, AV; Chatterjee, R; Muralidhara, P; Singh, A; Kamanna, S; Tatu, US; Chakravortty, D	Chandra, Kasturi; Nair, Abhilash Vijay; Chatterjee, Ritika; Muralidhara, Prerana; Singh, Anmol; Kamanna, Sathisha; Tatu, Utpal S.; Chakravortty, Dipshikha	Absence of proline-peptide transporter YjiY in Salmonella Typhimurium leads to secretion of factors which inhibits intra-species biofilm formation	2023	10.1016/j.micres.2023.127411	http://dx.doi.org/10.1016/j.micres.2023.127411	37285689	WebOfScience	Salmonella Typhimurium; Biofilm; Flagella; H-NS; Exopolymeric Substances (EPS); YjiY; Oxidative stress	ESCHERICHIA-COLI; PSEUDOMONAS-AERUGINOSA; THIOL PEROXIDASE; SERINE-PROTEASE; SMALL RNA; ENTERICA; VIRULENCE; FLAGELLAR; EXPRESSION; INFECTION	273				Salmonella is a genus of widely spread Gram negative, facultative anaerobic bacteria, which is known to cause 1/4th of diarrheal morbidity and mortality globally. It causes typhoid fever and gastroenteritis by gaining access to the host gut through contaminated food and water. Salmonella utilizes its biofilm lifestyle to strongly resist antibiotics and persist in the host. Although biofilm remova…	127411
Erol, HB; Kaskatepe, B	Erol, Hilal Basak; Kaskatepe, Banu	Effect of phage and rhamnolipid on Salmonella Infantis biofilm removal and biological control of phage on food deterioration	2023	10.1111/ijfs.16781	http://dx.doi.org/10.1111/ijfs.16781		WebOfScience	Bacteriophage; biofilm; food control; rhamnolipid; Salmonella Infantis	BIO-CONTROL; ENTERITIDIS; BACTERIOPHAGE; BIOCONTROL; COCKTAIL; AGENT					Bacteria adherence to the surface and the resulting biofilm have serious harmful effects in food. Biofilm formation in foods can lead to food deterioration and disease transfer easily. Some alternative applications are being tried to remove biofilms. Among these, biosurfactants and bacteriophages are promising owing to their low toxicity, easy availability, and high activity. In our study, the ac…
Niu, TX; Wang, XN; Wu, HY; Bi, JR; Hao, HS; Hou, HM; Zhang, GL	Niu, Tong-Xin; Wang, Xiao-Ning; Wu, Hong-Yan; Bi, Jing-Ran; Hao, Hong-Shun; Hou, Hong-Man; Zhang, Gong-Liang	Transcriptomic Analysis, Motility and Biofilm Formation Characteristics of Salmonella typhimurium Exposed to Benzyl Isothiocyanate Treatment	2020	10.3390/ijms21031025	http://dx.doi.org/10.3390/ijms21031025	32033098	WebOfScience	Salmonella typhimurium; benzyl isothiocyanate; transcriptome; motility; biofilm	ANTIBACTERIAL ACTIVITY; PCR; CAMPYLOBACTER; ATTACHMENT; EXTRACTS; DISEASE; PORK; MEAT	21	3			Salmonella typhimurium (S. typhimurium) is a common foodborne pathogen that not only causes diseases and contaminates food, but also causes considerable economic losses. Therefore, it is necessary to find effective and feasible methods to control S. typhimurium. In this study, changes in S. typhimurium after treatment with benzyl isothiocyanate (BITC) were detected by transcriptomics to explore t…	1025
Abdo, A; Mcwhorter, A; Hasse, D; Schmitt-John, T; Richter, K	Abdo, Adrian; Mcwhorter, Andrea; Hasse, Daniel; Schmitt-John, Thomas; Richter, Katharina	Efficacy of Plasma-Treated Water against Salmonella Typhimurium: Antibacterial Activity, Inhibition of Invasion, and Biofilm Disruption	2023	10.3390/antibiotics12091371	http://dx.doi.org/10.3390/antibiotics12091371	37760668	WebOfScience	Salmonella; plasma-treated water; cold plasma technology; non-thermal plasma; biofilm; bacterial invasion; sanitizer; decontamination; food safety	LISTERIA-MONOCYTOGENES; STAPHYLOCOCCUS-AUREUS; GROWTH; LETHAL; PH	12	9			Plasma-treated water (PTW) has emerged as a potential sanitizing agent. This study evaluated antibacterial activity, inhibition of invasion, and biofilm disruption effects of PTW against Salmonella Typhimurium. Minimum inhibitory concentrations (MICs) and minimum bactericidal concentrations (MBCs) were determined for different PTW types. Time-kill assays were conducted to assess bactericidal effe…	1371
Nahar, S; Jeong, HL; Cho, AJ; Park, JH; Han, SH; Kim, Y; Park, SH; Ha, SD	Nahar, Shamsun; Jeong, Ha Lim; Cho, Ah Jin; Park, Jun-Ha; Han, Sangha; Kim, Younsoo; Park, Si-Hong; Ha, Sang-Do	Efficacy of ficin and peroxyacetic acid against Salmonella enterica serovar Thompson biofilm on plastic, eggshell, and chicken skin	2022	10.1016/j.fm.2022.103997	http://dx.doi.org/10.1016/j.fm.2022.103997	35287816	WebOfScience	Salmonella Thompson; Peroxyacetic acid; Ficin; Biofilm reduction; Poultry; Plastic	SCALLOP-SHELL POWDER; CRONOBACTER-SAKAZAKII; BREAST FILLETS; REDUCTION; CAMPYLOBACTER; INACTIVATION; LISTERIA; MICROORGANISMS; TYPHIMURIUM; PERFORMANCE	104				Salmonella is the leading cause of zoonotic foodborne illnesses worldwide and a prevalent threat to the poultry industry. For controlling contamination, the use of chemical sanitizers in combination with biological compounds (e.g., enzymes) offers a solution to reduce the chemical residues. The current study investigated the biofilm reduction effects of a food-grade enzyme-ficin-and a common sani…	103997
Zarei, M; Rahimi, S; Fazlara, A; Anvari, SE	Zarei, Mehdi; Rahimi, Saeid; Fazlara, Ali; Anvari, Sahar Elmi	High biofilm-forming Pseudomonas strains isolated from poultry slaughterhouse surfaces: Their importance in the persistence of Salmonella enteritidis in slaughterhouses	2023	10.1016/j.ijfoodmicro.2023.110126	http://dx.doi.org/10.1016/j.ijfoodmicro.2023.110126	36791517	WebOfScience	Biofilm; Pseudomonas; Salmonella enteritidis; Poultry slaughterhouse	MIXED CULTURE BIOFILMS; STAINLESS-STEEL; FOOD-INDUSTRY; LISTERIA-MONOCYTOGENES; BACTERIA; IDENTIFICATION; SPP.; QUANTIFICATION; RESISTANCE; SEQUENCES	390				The surfaces of poultry slaughterhouse equipment are significant sources of contamination with Pseudomonas strains, which leads to spoilage of poultry meat during subsequent refrigerated storage. In this study, Pseudomonas strains with high biofilm-forming ability were isolated from different surfaces of the poultry slaughterhouse equipment, identified based on molecular data, and characterized t…	110126
Mao, PJ; Feng, MD; Hong, Y; Xu, ZY; Zhao, JH; Yang, HW; Song, WZ; Huang, F; Jing, SR; Zeng, WK	Mao Pu-Jia; Feng Meng-Die; Hong Yu; Xu Ze-Yang; Zhao Ji-Hua; Yang Hong-Wen; Song Wu-Zhan; Huang Fen; Jing Shen-Rong; Zeng Wei-Kun	Screening and Identification of Genes of Salmonella paratyphi A Related to Anti-phage and Biofilm Formation	2015				WebOfScience	Salmonella paratyphi A; transposition; anti-phage; biofilm	TRANSPOSON	42	6	583	588	Biofilm (bacterial biofilm, BF) are associated with most bacterial infections, which can help pathogens against adverse environment, such as antibiotic and phages. In order to exploid the mechanism involved with BF formation and anti-phage, six Salmonella paratyphi A (S. paratyphi A) mutants resistant to phage were analyzed in this study. Phages were dropped on bacteria line on LB plate containin…
Liu, YE; Yan, YQ; Dong, PC; Ni, LX; Luo, X; Zhang, YM; Zhu, LX	Liu, Yunge; Yan, Yuqing; Dong, Pengcheng; Ni, Laixue; Luo, Xin; Zhang, Yimin; Zhu, Lixian	Inhibitory effects of clove and oregano essential oils on biofilm formation of Salmonella Derby isolated from beef processing plant	2022	10.1016/j.lwt.2022.113486	http://dx.doi.org/10.1016/j.lwt.2022.113486		WebOfScience	Salmonella derby; Biofilm; Clove essential oil; Oregano essential oil; Inhibition mechanism	LISTERIA-MONOCYTOGENES; SURFACE HYDROPHOBICITY; ANTIBACTERIAL ACTIVITY; INACTIVATION	162				The biofilm of Salmonella is a major source of meat contamination and disease transmission. This study aimed to investigate biofilm inhibitory effects and mechanisms of clove essential oil (CEO) and oregano essential oil (OEO) at different concentrations on Salmonella Derby (S. Derby). Crystal violet staining assay was employed to investigate the anti-biofilm effects of the essential oils (EOs), …	113486
Pelyuntha, W; Chaiyasut, C; Kantachote, D; Sirilun, S	Pelyuntha, Wattana; Chaiyasut, Chaiyavat; Kantachote, Duangporn; Sirilun, Sasithorn	Cell-free supernatants from cultures of lactic acid bacteria isolated from fermented grape as biocontrol against Salmonella Typhi and Salmonella Typhimurium virulence via autoinducer-2 and biofilm interference	2019	10.7717/peerj.7555	http://dx.doi.org/10.7717/peerj.7555	31523511	WebOfScience	Beneficial bacteria; Autoinducer-2; Biofilm; Salmonella; Lactic acid bacteria; Quorum sensing system	ESCHERICHIA-COLI; ANTIMICROBIAL ACTIVITY; ORGANIC-ACIDS; QUORUM; ENTERICA; RESISTANCE; GENES; EXPRESSION; PATHOGENS; OUTBREAKS	7				Background. Salmonella Typhi and Salmonella Typhimurium are the causative pathogens of salmonellosis, and they are mostly found in animal source foods (ASF). The inappropriate use of antibiotics enhances the possibility for the emergence of antibiotic resistance in pathogens and antibiotic residue in ASF. One promising alternative to antibiotics in animal farming is the use of lactic acid bacteri…	e7555
Lamas, A; Regal, P; Vázquez, B; Cepeda, A; Franco, CM	Lamas, Alexandre; Regal, Patricia; Vazquez, Beatriz; Cepeda, Alberto; Franco, Carlos Manuel	Short Chain Fatty Acids Commonly Produced by Gut Microbiota Influence Salmonella enterica Motility, Biofilm Formation, and Gene Expression	2019	10.3390/antibiotics8040265	http://dx.doi.org/10.3390/antibiotics8040265	31847278	WebOfScience	Salmonella; short chain fatty acids; antimicrobial activity; biofilm; motility; gene expression	SEROVAR TYPHIMURIUM; ORGANIC-ACIDS; STAINLESS-STEEL; VIRULENCE; INVASION; ENTERITIDIS; VARIABILITY; PATHOGENS; RESPONSES; BEHAVIOR	8	4			Short chain fatty acids (SCFAs) are commonly produced by healthy gut microbiota and they have a protective role against enteric pathogens. SCFAs also have direct antimicrobial activity against bacterial pathogens by diffusion across the bacterial membrane and reduction of intracellular pH. Due to this antimicrobial activity, SCFAs have promising applications in human health and food safety. In th…	265
Xu, JG; Hu, HX; Chen, JY; Xue, YS; Kodirkhonov, B; Han, BZ	Xu, Jing-Guo; Hu, Hui-Xue; Chen, Jing-Yu; Xue, Yan-Song; Kodirkhonov, Bekhzod; Han, Bei-Zhong	Comparative study on inhibitory effects of ferulic acid and p-coumaric acid on Salmonella Enteritidis biofilm formation	2022	10.1007/s11274-022-03317-1	http://dx.doi.org/10.1007/s11274-022-03317-1	35699787	WebOfScience	Biofilm; p-coumaric acid; Ferulic acid; Food safety; Salmonella	ENTERICA; FOOD; RESISTANCE; MOTILITY; ANTIBACTERIAL; DISINFECTANT; BACTERIA	38	8			Biofilm cells exhibit higher resistance than their planktonic counterparts to commonly used disinfectants in food industry. Phenolic acids are promising substitute offering less selective pressure than traditional antibiotics. This study aims to evaluate the inhibitory effects of ferulic acid (FA) and p-coumaric acid (p-CA) on Salmonella Enteritidis biofilm formation and explore the underlying in…	136
Chen, SJ; Feng, Z; Sun, HL; Zhang, RN; Qin, T; Peng, DX	Chen, Sujuan; Feng, Zheng; Sun, Hualu; Zhang, Ruonan; Qin, Tao; Peng, Daxin	Biofilm-Formation-Related Genes csgD and bcsA Promote the Vertical Transmission of Salmonella Enteritidis in Chicken	2021	10.3389/fvets.2020.625049	http://dx.doi.org/10.3389/fvets.2020.625049	33521095	WebOfScience	eggs; poultry; vertical transmission; biofilm; Salmonella Enteritidis	ESCHERICHIA-COLI; EGG CONTAMINATION; ENTERICA; TYPHIMURIUM; CELLULOSE; PULLORUM	7				The contamination of Salmonella Enteritidis in eggs and chicken meat via vertical transmission has become a worldwide public health concern. Biofilm formation by S. Enteritidis further enhances its antibacterial resistance. However, whether genes related to biofilm formation affect the level of vertical transmission is still unclear. Here, S. Enteritidis mutants Delta csgD, Delta csgA, Delta bcsA…	625049
Hiller, CC; Lucca, V; Carvalho, D; Borsoi, A; Borges, KA; Furian, TQ; do Nascimento, VP	Hiller, Caroline Carniel; Lucca, Vivian; Carvalho, Daiane; Borsoi, Anderlise; Borges, Karen Apellanis; Furian, Thales Quedi; do Nascimento, Vladimir Pinheiro	Influence of catecholamines on biofilm formation by Salmonella Enteritidis	2019	10.1016/j.micpath.2019.02.032	http://dx.doi.org/10.1016/j.micpath.2019.02.032	30831229	WebOfScience	Norepinephrine; Epinephrine; Adherence; Stress; Salmonella	IN-VITRO GROWTH; ESCHERICHIA-COLI; ENTERICA; NOREPINEPHRINE; COLONIZATION; TYPHIMURIUM; TEMPERATURE; PATTERNS; SEROTYPE; POULTRY	130		54	58	Salmonella spp. are the main pathogens responsible for foodborne disease worldwide. Bacterial communities use the quorum sensing system to control biofilm formation. These systems function through the secretion of substances, called auto-inducers (AI), into the environment. AI-3 is structurally similar to epinephrine (EPI) and norepinephrine (NOR) -catecholamines secreted by eukaryotic cells to c…
Hasegawa, A; Hara-Kudo, Y; Kumagai, S	Hasegawa, Akio; Hara-Kudo, Yukiko; Kumagai, Susumu	Survival of Salmonella Strains Differing in Their Biofilm-Formation Capability upon Exposure to Hydrochloric and Acetic Acid and to High Salt	2011	10.1292/jvms.11-0090	http://dx.doi.org/10.1292/jvms.11-0090	21576891	WebOfScience	acid; biofilm; high osmolality; Salmonella; tolerance	ESCHERICHIA-COLI O157-H7; TOLERANCE RESPONSE; WEIBULL MODEL; TYPHIMURIUM; CELLS; RPOS; INACTIVATION; ADAPTATION; EXPRESSION; RESISTANCE	73	9	1163	1168	Acidic and osmotic treatments are part of hurdle systems to control pathogens such as Salmonella in food. In the current study, Salmonella enterica isolates previously shown to differ in their ability to form biofilms were grown in diluted tryptic soy broth (TSB) (1:5 dilution in distilled water) and subsequently exposed to phosphate-buffered saline (PBS) adjusted to pH 3.0 with HCl, PBS adjusted…
Wang, R; King, DA; Kalchayanand, N	Wang, Rong; King, David A.; Kalchayanand, Norasak	Evaluation of Salmonella Biofilm Cell Transfer from Common Food Contact Surfaces to Beef Products	2022	10.4315/JFP-21-334	http://dx.doi.org/10.4315/JFP-21-334	34935943	WebOfScience	Bacterial transfer; Beef products; Food contact surface; Salmonella biofilms	ESCHERICHIA-COLI O157H7; DRIED LISTERIA-MONOCYTOGENES; HIGH-DENSITY POLYETHYLENE; STAINLESS-STEEL; FOODBORNE PATHOGENS; FORMING ABILITY; STRAINS; BOLOGNA; MEAT; CONTAMINATION	85	4	632	638	Meat contamination by Salmonella enterica is a serious public health concern. Available data have suggested that biofilm formation at processing plants and contaminated contact surfaces might contribute to meat contamination. Because transfer from contact surfaces to food products via direct contact has been deemed the most common bacteria transmission route that can lead to contamination, we eva…
Park, KH; Song, M; Choy, HE	Park, Kyung-Hwa; Song, Miryung; Choy, Hyon E.	Initial characterization of yliH in Salmonella typhimurium	2007			18176541	WebOfScience	Salmonella typhimuriums; yliH; biofilm; ppGpp; rpoS	SIGMA-FACTOR SIGMA(S); ESCHERICHIA-COLI; BIOFILM FORMATION; PPGPP; MUTANTS; STRAINS; EXPRESSION; PROMOTERS; SURFACES; COMPETITION	45	6	558	565	Using microarray analysis, we determined those Salmonella genes induced at the entry of stationary phase, and subsequently discovered that uncharacterized yliH was induced most dramatically. We set out to establish the molecular mechanism underlying the stationary phase induction of yliH under the standard culture condition, LB with vigorous aeration, by analyzing its promoter activity in various…
Neiger, MR; González, JF; Gonzalez-Escobedo, G; Kuck, H; White, P; Gunn, JS	Neiger, Michael R.; Gonzalez, Juan F.; Gonzalez-Escobedo, Geoffrey; Kuck, Harkness; White, Peter; Gunn, John S.	Pathoadaptive Alteration of Salmonella Biofilm Formation in Response to the Gallbladder Environment	2019	10.1128/JB.00774-18	http://dx.doi.org/10.1128/JB.00774-18	30962351	WebOfScience	Salmonella; biofilms; chronic carriage; gallbladder	ENTERICA SEROVAR TYPHIMURIUM; GRAM-NEGATIVE BACTERIA; ESCHERICHIA-COLI; VIRULENCE; LIPOPOLYSACCHARIDE; GALLSTONES; GENES; RESISTANCE; INFECTION; FLAGELLAR	201	14			Typhoid fever, a human-specific disease, is primarily caused by the pathogen Salmonella enterica serovar Typhi. It is estimated that 3 to 5% of people infected with typhoid fever become chronic carriers. Studies have demonstrated that a mechanism of chronic carriage involves biofilm formation on gallstone surfaces. In the course of a previous study using a chronic carriage mouse model, a Salmonel…	e00774
Saramago, M; Domingues, S; Viegas, SC; Arraiano, CM	Saramago, Margarida; Domingues, Susana; Viegas, Sandra Cristina; Arraiano, Cecilia Maria	Biofilm Formation and Antibiotic Resistance in Salmonella Typhimurium Are Affected by Different Ribonucleases	2014	10.4014/jmb.1309.09046	http://dx.doi.org/10.4014/jmb.1309.09046	24150497	WebOfScience	Salmonella; biofilms; antibiotics; RNases; RNA	ENTERICA SEROVAR TYPHIMURIUM; RNA PROCESSING ENZYME; ESCHERICHIA-COLI; RIBOSOMAL-RNA; POLYNUCLEOTIDE PHOSPHORYLASE; DECAY; ERYTHROMYCIN; DEGRADATION; MECHANISMS; MUTANTS	24	1	8	12	Biofilm formation and antibiotic resistance are important determinants for bacterial pathogenicity. Ribonucleases control RNA degradation and there is increasing evidence that they have an important role in virulence mechanisms. In this report, we show that ribonucleases affect susceptibility against ribosome-targeting antibiotics and biofilm formation in Salmonella.
El-Demerdash, AS; Orady, RM; Matter, AA; Ebrahem, AF	El-Demerdash, Azza S.; Orady, Rania M.; Matter, Ahmed A.; Ebrahem, Amera F.	An Alternative Approach Using Nano-garlic Emulsion and its Synergy with Antibiotics for Controlling Biofilm-Producing Multidrug-Resistant Salmonella in Chicken	2023	10.1007/s12088-023-01124-2	http://dx.doi.org/10.1007/s12088-023-01124-2	38034905	WebOfScience	Nano garlic; Curli fimbriae production; Synergy; Multidrug-resistant Salmonella; Biofilm	ANTIMICROBIAL SUSCEPTIBILITIES; GROWTH-PERFORMANCE; ALLIUM-SATIVUM; POULTRY; BACTERIA; CAMPYLOBACTER; PREVALENCE; EFFICACY	63	4	632	644	Surface-growing antibiotic-resistant pathogenic Salmonella is emerging as a global health challenge due to its high economic loss in the poultry industry. Their pathogenesis, increasing antimicrobial resistance, and biofilm formation make them challenging to treat with traditional therapy. The identification of antimicrobial herbal ingredients may provide valuable solutions to solve this problem.…
He, X; Ahn, J	He, Xinlong; Ahn, Juhee	Differential gene expression in planktonic and biofilm cells of multiple antibiotic-resistant Salmonella Typhimurium and Staphylococcus aureus	2011	10.1111/j.1574-6968.2011.02429.x	http://dx.doi.org/10.1111/j.1574-6968.2011.02429.x	22092573	WebOfScience	biofilm; planktonic cell; antibiotic resistance; gene expression; Staphylococcus aureus; Salmonella Typhimurium	ENTERICA SEROVAR TYPHIMURIUM; ACID TOLERANCE RESPONSE; GRAM-NEGATIVE BACTERIA; EFFLUX PUMP; LISTERIA-MONOCYTOGENES; CROSS-PROTECTION; OUTER-MEMBRANE; STRESS; VIRULENCE; MECHANISMS	325	2	180	188	This study was designed to evaluate gene expression patterns of the planktonic and biofilm cells of Staphylococcus aureus and Salmonella Typhimurium in trypticase soy broth adjusted to pH 5.5 and pH 7.3. The planktonic and biofilm cells of multiple antibiotic-resistant S. aureus (S. aureusR) and S. Typhimurium (S. TyphimuriumR) were more resistant to beta-lactams than those of antibiotic-suscepti…
Shen, CK; Islam, MT; Masuda, Y; Honjoh, K; Miyamoto, T	Shen, Cunkuan; Islam, Md Tariqul; Masuda, Yoshimitsu; Honjoh, Ken-ichi; Miyamoto, Takahisa	Transcriptional changes involved in inhibition of biofilm formation by ε-polylysine in Salmonella Typhimurium	2020	10.1007/s00253-020-10575-2	http://dx.doi.org/10.1007/s00253-020-10575-2	32307570	WebOfScience	Salmonella Typhimurium; epsilon-Polylysine; Microarray; Colanic acid	ENTERICA SEROVAR TYPHIMURIUM; EXOPOLYSACCHARIDE COLANIC ACID; ESCHERICHIA-COLI; POLY-LYSINE; GENETIC-ANALYSIS; MECHANISM; BIOSYNTHESIS; EXPRESSION; CELLULOSE; ORGANIZATION	104	12	5427	5436	The pathogenicity of Salmonella Typhimurium, a foodborne pathogen, is mainly attributed to its ability to form biofilm on food contact surfaces. epsilon-polylysine, a polymer of positively charged lysine, is reported to inhibit biofilm formation of both gram-positive and gram-negative bacteria. To elucidate the mechanism underlying epsilon-polylysine-mediated inhibition of biofilm formation, the …
Hewawaduge, C; Senevirathne, A; Sivasankar, C; Lee, JH	Hewawaduge, Chamith; Senevirathne, Amal; Sivasankar, Chandran; Lee, John Hwa	The impact of lipid A modification on biofilm and related pathophysiological phenotypes, endotoxicity, immunogenicity, and protection of Salmonella Typhimurium	2023	10.1016/j.vetmic.2023.109759	http://dx.doi.org/10.1016/j.vetmic.2023.109759	37104940	WebOfScience	Endotoxicity; Biofilm formation; Monophosphoryl lipid A; Attenuated Salmonella Typhimurium; Salmonellosis	3-O-DEACYLATION; BACTERIAL; ENTERICA; PAGL	282				This study presents the engineering of a less endotoxic Salmonella Typhimurium strain by manipulating the lipid -A structure of the lipopolysaccharide (LPS) component. Salmonella lipid A was dephosphorylated by using lpxE from Francisella tularensis. The 1-phosphate group from lipid-A was removed selectively, resulting in a close analog of monophosphoryl lipid A. We observed a significant impact …	109759
Schlisselberg, DB; Kler, E; Kisluk, G; Shachar, D; Yaron, S	Schlisselberg, Dov B.; Kler, Edna; Kisluk, Guy; Shachar, Dina; Yaron, Sima	Biofilm formation ability of Salmonella enterica serovar Typhimurium acrAB mutants	2015	10.1016/j.ijantimicag.2015.06.011	http://dx.doi.org/10.1016/j.ijantimicag.2015.06.011	26260191	WebOfScience	Foodborne pathogens; Biofilm; Pellicle	MULTIDRUG EFFLUX PUMPS; RESISTANCE; CIPROFLOXACIN; MAR	46	4	456	459	Recent studies offer contradictory findings about the role of multidrug efflux pumps in bacterial biofilm development. Thus, the aim of this study was to investigate the involvement of the AcrAB efflux pump in biofilm formation by investigating the ability of AcrB and AcrAB null mutants of Salmonella enterica serovar Typhimurium to produce biofilms. Three models were used to compare the ability o…
Var, I; AlMatar, M; Heshmati, B; Albarri, O	Var, Isil; AlMatar, Manaf; Heshmati, Behzad; Albarri, Osman	Bacteriophage Cocktail Can Effectively Control Salmonella Biofilm on Gallstone and Tooth Surfaces	2023	10.2174/1389450124666230519121940	http://dx.doi.org/10.2174/1389450124666230519121940	37211854	WebOfScience	Salmonellosis; phage therapy; S; Typhimurium; biofilm; gallstone; tooth surfaces	IDENTIFICATION; INACTIVATION; PHAGE; FOOD	24	7	613	625	Introduction Salmonellosis, which is typically distinguished by an immediate onset of fever, abdominal pain, diarrhea, nausea, and vomiting, is a bacterial infection caused by Salmonella. The rising incidence of antibiotic resistance in Salmonella Typhimurium is a major worldwide problem, and a better knowledge of the distribution of antibiotic resistance patterns in Salmonella Typhimurium is cri…
Chen, L; Gu, LP; Geng, XF; Xu, GX; Huang, XX; Zhu, XJ	Chen, Long; Gu, Liping; Geng, Xinfeng; Xu, Guoxin; Huang, Xinxiang; Zhu, Xiaojue	A novel cis antisense RNA AsfD promotes Salmonella enterica serovar Typhi motility and biofilm formation	2020	10.1016/j.micpath.2020.104044	http://dx.doi.org/10.1016/j.micpath.2020.104044	32032766	WebOfScience	Salmonella enterica serovar Typhi; Non-coding RNA; AsfD; flhDC; Motility; Biofilm	MESSENGER-RNA; EXPRESSION; VIRULENCE; TRANSCRIPTION; FLHDC; ACTIVATOR; OPERON; LOCI	142				Bacterial non-coding RNAs (ncRNAs) can participate in multiple biological processes, including motility, biofilm formation, and virulence. Using high-throughput sequencing and transcriptome analysis of Salmonella enterica serovar Typhi (S. Typhi), we identified a novel antisense RNA located at the opposite strand of the flhDC operon. In this study, a northern blot and qRT-PCR were used to confirm…	104044
Pradhan, J; Pradhan, D; Sahu, JK; Mishra, S; Mallick, S; Das, S; Negi, VD	Pradhan, Jasmin; Pradhan, Diana; Sahu, Jugal Kishor; Mishra, Satyajit; Mallick, Swarupa; Das, Surajit; Negi, Vidya Devi	A novel rspA gene regulates biofilm formation and virulence of Salmonella Typhimurium	2023	10.1016/j.micpath.2023.106432	http://dx.doi.org/10.1016/j.micpath.2023.106432	37926364	WebOfScience	S. Typhimurium; Biofilm; Cellulose; Immune genes; Virulence; C. Elegans	ENTERICA SEROVAR TYPHIMURIUM; ESCHERICHIA-COLI K-12; CAENORHABDITIS-ELEGANS; AGGREGATIVE BEHAVIOR; PROMOTER ACTIVITY; IMMUNE-RESPONSE; CURLI FIBERS; HOST; TEMPERATURE; INFECTION	185				Salmonella spp. are facultative anaerobic, Gram-negative, rod-shaped bacteria and belongs to the Enterobacteriaceae family. Although much has been known about Salmonella pathogenesis, the functional characterizations of certain genes are yet to be explored. The rspA (STM14_1818) is one such gene with putative dehydratase function, and its role in pathogenesis is unknown. The background informatio…	106432
Palmer, MB; Wang, YJ; White, AP	Palmer, Melissa B.; Wang, Yejun; White, Aaron P.	Discovering CsgD Regulatory Targets in Salmonella Biofilm Using Chromatin Immunoprecipitation and High-Throughput Sequencing (ChIP-seq)	2020	10.3791/60736	http://dx.doi.org/10.3791/60736	32009660	WebOfScience	Genetics; Issue 155; Chromatin immunoprecipitation; ChIP-seq; next generation sequencing; biofilm; bacteria; Salmonella	GENOME-WIDE ANALYSIS; TRANSCRIPTION; EXPRESSION; NETWORKS; GENES		155			Chromatin immunoprecipitation followed by sequencing (ChIP-seq) is a technique that can be used to discover the regulatory targets of transcription factors, histone modifications, and other DNA-associated proteins. ChIP-seq data can also be used to find differential binding of transcription factors in different environmental conditions or cell types. Initially, ChIP was performed through hybridiz…	e60736
Zhang, Y; Huang, HH; Duc, HM; Masuda, Y; Honjoh, KI; Miyamoto, T	Zhang, Yu; Huang, Hung-Hsin; Hoang Minh Duc; Masuda, Yoshimitsu; Honjoh, Ken-ichi; Miyamoto, Takahisa	Endolysin LysSTG2: Characterization and application to control Salmonella Typhimurium biofilm alone and in combination with slightly acidic hypochlorous water	2021	10.1016/j.fm.2021.103791	http://dx.doi.org/10.1016/j.fm.2021.103791	33875220	WebOfScience	Endolysin; Slightly acidic hypochlorous water (SAHW); Salmonella typhimurium; Biofilm; Biocontrol	ESCHERICHIA-COLI; BACTERIOPHAGE ENDOLYSINS; BACTERICIDAL ACTIVITY; ELECTROLYZED WATER; IDENTIFICATION; FOOD; ANTIBACTERIAL	98				The gene encoding LysSTG2, an endolysin from Salmonella-lytic bacteriophage STG2, was cloned, overexpressed, and characterized. LysSTG2 consists of a single domain belonging to the Peptidase_M15 superfamily. LysSTG2 showed strong lytic activity against chloroform-treated S. Typhimurium cells after incubation at 4?50 ?C for 30 min, at pH ranging from 7.0 to 11.0, and in the presence of NaCl from 0…	103791
Duc, HM; Zhang, Y; Son, HM; Huang, HH; Masuda, Y; Honjoh, KI; Miyamoto, T	Duc, Hoang Minh; Zhang, Yu; Son, Hoang Minh; Huang, Hung-Hsin; Masuda, Yoshimitsu; Honjoh, Ken-ichi; Miyamoto, Takahisa	Genomic characterization and application of a novel bacteriophage STG2 capable of reducing planktonic and biofilm cells of Salmonella	2023	10.1016/j.ijfoodmicro.2022.109999	http://dx.doi.org/10.1016/j.ijfoodmicro.2022.109999	36335891	WebOfScience	Bacteriophage; Salmonella; Biofilm; Cabbage; Biocontrol	ESCHERICHIA-COLI; BIO-CONTROL; STAPHYLOCOCCUS-AUREUS; STAINLESS-STEEL; FRESH PRODUCE; RESISTANCE; CONTAMINATION; TYPHIMURIUM; ENTERICA; SAFETY	385				As one major foodborne pathogen, Salmonella can cause serious food poisoning outbreaks worldwide. Bacteriophage therapy is increasingly considered as one of the promising antibacterial agents for the biocontrol of foodborne pathogens. In the current study, a lytic phage STG2 capable of infecting S. enteritidis and S. typhimurium was characterized, and its efficacy in reducing these foodborne path…	109999
Podnar, E; Erega, A; Danevcic, T; Kovacec, E; Lories, B; Steenackers, H; Mandic-Mulec, I	Podnar, Eli; Erega, Andi; Danevcic, Tjasa; Kovacec, Eva; Lories, Bram; Steenackers, Hans; Mandic-Mulec, Ines	Nutrient Availability and Biofilm Polysaccharide Shape the Bacillaene-Dependent Antagonism of Bacillus subtilis against Salmonella Typhimurium	2022	10.1128/spectrum.01836-22	http://dx.doi.org/10.1128/spectrum.01836-22	36342318	WebOfScience	Bacillus subtilis; Salmonella enterica; probiotics; enteric pathogen; biofilm; polysaccharides; microbial competition; nutrients	BACTERIA; GENES; FOOD; ENTERITIDIS; ADHESION; SPORULATION; PERFORMANCE; MEGACOMPLEX; STRATEGIES; REVEALS	10	6			Salmonella enterica is one of the most common foodborne pathogens and, due to the spread of antibiotic resistance, new antimicrobial strategies are urgently needed to control it. In this study, we explored the probiotic potential of Bacillus subtilis PS-216 and elucidated the mechanisms that underlie the interactions between this soil isolate and the model pathogenic strain S. Typhimurium SL1344.…
Kao, SRA; Serfecz, J; Sudhakar, A; Likosky, K; Romiyo, V; Tursi, S; Tükel, C; Wilson, JW	Kao, Sarina; Serfecz, Jacquelyn; Sudhakar, Architha; Likosky, Keely; Romiyo, Vineeth; Tursi, Sarah; Tukel, Cagla; Wilson, James W.	Salmonella enterica serovar Typhimurium STM1266 encodes a regulator of curli biofilm formation: the brfS gene	2023	10.1093/femsle/fnad012	http://dx.doi.org/10.1093/femsle/fnad012	36792064	WebOfScience	biofilm; curli; csgA; csgD; bscA; bluR	AGGREGATIVE BEHAVIOR; ESCHERICHIA-COLI; AGFD; ACTS	370				The major biofilm pathway in Salmonella enterica serovar Typhimurium involves specific growth conditions that induce the csgA gene whose product forms surface curli fibers that mediate biofilm formation. We have found that the previously uncharacterized STM1266 gene in S. Typhimurium plays a role in regulating biofilm formation via the curli pathway. S. Typhimurium Delta STM1266 strains display a…	fnad012
Tee, XW; Abdul-Mutalib, NA	Tee, Xue Wei; Abdul-Mutalib, Noor Azira	Salmonella Biofilm on Food Contact Surfaces and the Efficacy of Chemical Disinfectants: A Systematic Review	2023	10.47836/pjst.31.5.04	http://dx.doi.org/10.47836/pjst.31.5.04		WebOfScience	Biofilm; disinfectant; efficacy; food contact	STAPHYLOCOCCUS-AUREUS; SEROVAR; CONTAMINATION; ATTRIBUTION; ENTERITIDIS; ADHERENCE; VIABILITY; WATER	31	5	2187	2201	Foodborne illness has always been a major public health concern, usually caused by crosscontamination during food preparation. Salmonella is one of the most reported pathogens, which can attach to and survive on food contact surfaces by forming a biofilm. Biofilm formation enhances the persistence of food pathogens and protects them from external threats, and increases their resistance to chemica…
Amaral, VCS; Santos, PR; da Silva, AF; dos Santos, AR; Machinski, M; Mikcha, JMG	Amaral, Viviane C. S.; Santos, Patricia R.; da Silva, Alex Fiori; dos Santos, Adriele Rodrigues; Machinski, Miguel, Jr.; Graton Mikcha, Jane M.	Effect of carvacrol and thymol on Salmonella spp. biofilms on polypropylene	2015	10.1111/ijfs.12934	http://dx.doi.org/10.1111/ijfs.12934		WebOfScience	Antimicrobials; biofilm; polypropylene; Salmonella spp.	FOOD-BORNE PATHOGENS; STAPHYLOCOCCUS-AUREUS; ESSENTIAL OILS; STAINLESS-STEEL; ESCHERICHIA-COLI; INACTIVATION; TYPHIMURIUM; COMPONENTS; ADHERENCE; SURFACES	50	12	2639	2643	The present study evaluated the effects of carvacrol and thymol against Salmonella spp. biofilm on polypropylene. The efficacy of the compounds was assessed by quantifying Salmonella spp. cells during and after biofilm formation on polypropylene and performing scanning electron microscopy. During biofilm formation, carvacrol and thymol, at subinhibitory concentrations, reduced bacterial counts ab…
Dawan, J; Ahn, J	Dawan, Jirapat; Ahn, Juhee	Assessment of phage-mediated control of antibiotic-resistant Salmonella Typhimurium during the transition from planktonic to biofilm cells	2022	10.1016/j.micpath.2021.105365	http://dx.doi.org/10.1016/j.micpath.2021.105365	34921957	WebOfScience	Salmonella planktonic; Biofilm; Hydrophobicity; Auto-aggregation; Depolymerase	PSEUDOMONAS-AERUGINOSA; BACTERIOPHAGE; HYDROPHOBICITY; ADHESION; ADSORPTION	162				This study was designed to evaluate the abilities of phage P22 to lyse, eradiate, and disperse the biofilm cells of Salmonella enterica serovar Typhimurium ATCC 19585 (STWT), ciprofloxacin-induced Typhimurium ATCC 19585 (STCIP), S. Typhimurium KCCM 40253 (STKCCM), and multidrug-resistant S. Typhimurium CCARM 8009 (STCCARM) in association with hydrophobicity, auto-aggregation, motility, protein co…	105365
Pontin, KP; Borges, KA; Furian, TQ; Carvalho, D; Wilsmann, DE; Cardoso, HRP; Alves, AK; Chitolina, GZ; Salle, CTP; Moraes, HLD; do Nascimento, VP	Pontin, Karine Patrin; Borges, Karen Apellanis; Furian, Thales Quedi; Carvalho, Daiane; Wilsmann, Daiane Elisa; Piaggio Cardoso, Henrique Ribeiro; Alves, Annelise Kopp; Chitolina, Gabriela Zottis; Pippi Salle, Carlos Tadeu; Souza Moraes, Hamilton Luiz de; do Nascimento, Vladimir Pinheiro	Antimicrobial activity of copper surfaces against biofilm formation by Salmonella Enteritidis and its potential application in the poultry industry	2021	10.1016/j.fm.2020.103645	http://dx.doi.org/10.1016/j.fm.2020.103645	33279070	WebOfScience	Salmonella; Biofilm; Copper; Antimicrobial properties	STAINLESS-STEEL; ABIOTIC SURFACES; TEMPERATURE; FOOD; PHOSPHATE; BACTERIAL; WATER; RESISTANT; PATHOGENS; ALLOYS	94				As a consequence of developing antimicrobial resistance to disinfectants, copper, which exhibits antimicrobial activity, has been studied as a possible alternative to the use of stainless steel surfaces. The aim was to evaluate the antimicrobial activity of copper surfaces in preventing biofilm formation by Salmonella Enteritidis and to determine their corrosive capacity. Strains of S. Enteritidi…	103645
Schaefer, LM; Brözel, VS; Venter, SN	Schaefer, L. M.; Broezel, V. S.; Venter, S. N.	Fate of Salmonella Typhimurium in laboratory-scale drinking water biofilms	2013	10.2166/wh.2013.208	http://dx.doi.org/10.2166/wh.2013.208	24334837	WebOfScience	biofilm; drinking water; GFP; Salmonella Typhimurium	DISTRIBUTION-SYSTEMS; BACTERIAL PATHOGENS; DIVERSITY; STRAIN	11	4	629	635	Investigations were carried out to evaluate and quantify colonization of laboratory-scale drinking water biofilms by a chromosomally green fluorescent protein (gfp)-tagged strain of Salmonella Typhimurium. Gfp encodes the green fluorescent protein and thus allows in situ detection of undisturbed cells and is ideally suited for monitoring Salmonella in biofilms. The fate and persistence of non-typ…
Pang, XY; Yang, YS; Yuk, HG	Pang, X. Y.; Yang, Y. S.; Yuk, H. G.	Biofilm formation and disinfectant resistance of Salmonella sp in mono- and dual-species with Pseudomonas aeruginosa	2017	10.1111/jam.13521	http://dx.doi.org/10.1111/jam.13521	28644912	WebOfScience	biofilms; disinfection; Pseudomonas; resistance; Salmonella	MIXED-CULTURE BIOFILMS; LISTERIA-MONOCYTOGENES; STAINLESS-STEEL; BACTERIAL BIOFILMS; SURFACE-PROPERTIES; ESCHERICHIA-COLI; TYPHIMURIUM; ENTERITIDIS; ENTERICA; INACTIVATION	123	3	651	660	AimsThis study aimed to evaluate the biofilm formation and disinfectant resistance of Salmonella cells in mono- and dual-species biofilms with Pseudomonas aeruginosa, and to investigate the role of extracellular polymeric substances (EPS) in the protection of biofilms against disinfection treatment. Methods and ResultsThe populations of Salmonella in mono- or dual-species biofilms with P. aerugin…
González, JF; Tucker, L; Fitch, J; Wetzel, A; White, P; Gunn, JS	Gonzalez, Juan F.; Tucker, Lauren; Fitch, James; Wetzel, Amy; White, Peter; Gunn, John S.	Human Bile-Mediated Regulation of Salmonella Curli Fimbriae	2019	10.1128/JB.00055-19	http://dx.doi.org/10.1128/JB.00055-19	30936374	WebOfScience	curli fimbriae; Salmonella; bile; biofilm; chronic carriage	BIOFILM FORMATION; ESCHERICHIA-COLI; FIBRONECTIN-BINDING; AGGREGATIVE BEHAVIOR; GENE-EXPRESSION; CSGD PROMOTER; IDENTIFICATION; PERSISTENCE; METABOLISM; MECHANISMS	201	18			Typhoid fever is caused primarily by Salmonella enterica serovar Typhi. Approximately 3% to 5% of individuals infected with S. Typhi become chronic carriers with the gallbladder (GB) as the site of persistence, as gallstones within the GB are a platform on which the bacteria form a biofilm. S. Typhi is a human-restricted pathogen; therefore, asymptomatic carriers represent a critical reservoir fo…	e00055-19
Bharathi, RK; Srinandan, CS; Subramanian, NS	Bharathi, R. Kavi; Srinandan, C. S.; Subramanian, N. Sai	Sharing the matrix - a cooperative strategy for survival in Salmonella enterica serovar Typhimurium	2023	10.1186/s12866-023-02972-0	http://dx.doi.org/10.1186/s12866-023-02972-0	37612630	WebOfScience	Biofilm; Salmonella typhimurium; Matrix; Antimicrobial stress; Cellulose; Curli	BIOFILM FORMATION; ESCHERICHIA-COLI; PHENOTYPE	23	1			Background Bacteria in nature live together in communities called biofilms, where they produce a matrix that protects them from hostile environments. The components of this matrix vary among species, with Salmonella enterica serovar Typhimurium (STm- WT) primarily producing curli and cellulose, which are regulated by the master regulator csgD. Interactions between bacteria can be competitive or c…	230
Park, H; Kim, J; Kim, H; Cho, ES; Park, H; Jeon, B; Ryu, S	Park, Haejoon; Kim, Jinshil; Kim, Hyeongsoon; Cho, Eunshin; Park, Hyeeun; Jeon, Byeonghwa; Ryu, Sangryeol	Characterization of the lytic phage MSP1 for the inhibition of multidrug-resistant Salmonella enterica serovars Thompson and its biofilm	2023	10.1016/j.ijfoodmicro.2022.110010	http://dx.doi.org/10.1016/j.ijfoodmicro.2022.110010	36371999	WebOfScience	Multidrug-resistant Salmonella; Bacteriophage; Biofilm; Biocontrol; Processing facility	ANTIMICROBIAL RESISTANCE; UNITED-STATES; BACTERIOPHAGE; OUTBREAK; PREVALENCE; FOODS; SEROTYPES; MULTIPLEX; SURFACES	385				The increasing prevalence of multidrug-resistant (MDR) Salmonella is a serious public health threat. Intervention strategies available to control Salmonella mostly target Salmonella enterica serovars Typhimurium and Enteritidis, and little has been investigated to control serovars in serogroup C, such as S. enterica serovar Thompson, despite their increasing prevalence. Here, we isolated phages t…	110010
Campos, LM; Lemos, ASO; Silva, TP; Oliveira, LG; Nascimento, ALR; Carvalho, JJ; de Moraes, ACN; Rocha, VN; Aguiar, JAK; Scio, E; Apolônio, ACM; Melo, RCN; Fabri, RL	Campos, Lara M.; Lemos, Ari S. O.; Silva, Thiago P.; Oliveira, Luiz G.; Nascimento, Ana Lucia R.; Carvalho, Jorge J.; de Moraes, Alan C. N.; Rocha, Vinicius N.; Aguiar, Jair A. K.; Scio, Elita; Apolonio, Ana C. M.; Melo, Rossana C. N.; Fabri, Rodrigo L.	Mitracarpus frigidus is active against Salmonella enterica species including the biofilm form	2019	10.1016/j.indcrop.2019.111793	http://dx.doi.org/10.1016/j.indcrop.2019.111793		WebOfScience	Salmonellosis; Mitracarpus frigidus; Antibacterial agents; Salmonella spp.; Biofilms	AERIAL PARTS; ANTIBACTERIAL; PLANT; EXTRACT; PSYCHORUBRIN; ANTITUMOR	141				Salmonella spp. are a group of bacteria important to salmonellosis, a common infection frequently related to human contamination. In this context, new strategies to prevent or control these microorganisms are considered to be of global importance. The Mitracarpus frigidus aerial parts extracted by methanol (MFM) have several biological activities including an antimicrobial effect. Here, the MFM a…	111793
Ma, ZM; Li, N; Ning, CC; Liu, YC; Guo, Y; Ji, CH; Zhu, XZ; Meng, QL; Xia, XZ; Zhang, XX; Cai, XP; Cai, KJ; Jun, Q	Ma, Zhongmei; Li, Na; Ning, Chengcheng; Liu, Yucheng; Guo, Yun; Ji, Chunhui; Zhu, Xiaozhen; Meng, Qingling; Xia, Xianzhu; Zhang, Xingxing; Cai, Xuepeng; Cai, Kuojun; Jun, Qiao	A Novel LysR Family Factor STM0859 is Associated with The Responses of Salmonella Typhimurium to Environmental Stress and Biofilm Formation	2021	10.33073/pjm-2021-045	http://dx.doi.org/10.33073/pjm-2021-045	35003279	WebOfScience	Salmonella Typhimurium; biofilm; environmental stress; STM0859 gene	TRANSCRIPTIONAL REGULATOR; ANTIMICROBIAL RESISTANCE; VIRULENCE; PATHOGENICITY; EXPRESSION; TOLERANCE; ENTERICA; ROLES	70	4	479	487	Salmonella enterica subsp. enterica serovar Typhimurium (ST) is an intracellularly parasitic bacterium. This zoonotic pathogen causes food poisoning and thus imposes a severe threat to food safety. Here, to understand the regulatory roles of the novel transcription factor STM0859 on the response of ST to environmental stress and biofilm formation, the STM0859 gene-deficient strain and the complem…
Bansal, M; Nannapaneni, R; Kode, D; Chang, S; Sharma, CS; McDaniel, C; Kiess, A	Bansal, Mohit; Nannapaneni, Ramakrishna; Kode, Divya; Chang, Sam; Sharma, Chander S.; McDaniel, Christopher; Kiess, Aaron	Rugose Morphotype in Salmonella Typhimurium and Salmonella Heidelberg Induced by Sequential Exposure to Subinhibitory Sodium Hypochlorite Aids in Biofilm Tolerance to Lethal Sodium Hypochlorite on Polystyrene and Stainless Steel Surfaces	2019	10.3389/fmicb.2019.02704	http://dx.doi.org/10.3389/fmicb.2019.02704	31827464	WebOfScience	Salmonella; sodium hypochlorite; chlorine; rugose development; food contact surfaces; biofilm; confocal scanning microscopy; transmission electron microscopy	SUBLETHAL CONCENTRATIONS; LISTERIA-MONOCYTOGENES; STRESS-ADAPTATION; ESCHERICHIA-COLI; OXIDATIVE STRESS; FORMING ABILITY; ESSENTIAL OILS; RESISTANCE; AGFD; ANTIMICROBIALS	10				Salmonella biofilms act as a continuous source for cross-contamination in the food processing environments. In this study, a stable rugose morphotype of Salmonella was first induced by sequential exposure to subinhibitory concentrations (SICs) of sodium hypochlorite (NaOCl) (ranging from 50 to 300 ppm over 18-day period) in tryptic soy broth. Then, rugose and smooth morphotypes of Salmonella Typh…	2704
Hermans, K; Nguyen, TLA; Roberfroid, S; Schoofs, G; Verhoeven, T; De Coster, D; Vanderleyden, J; De Keersmaecker, SCJ	Hermans, Kim; Nguyen, T. L. Anh; Roberfroid, Stefanie; Schoofs, Geert; Verhoeven, Tine; De Coster, David; Vanderleyden, Jos; De Keersmaecker, Sigrid C. J.	Gene expression analysis of monospecies Salmonella Typhimurium biofilms using Differential Fluorescence Induction	2011	10.1016/j.mimet.2011.01.012	http://dx.doi.org/10.1016/j.mimet.2011.01.012	21256891	WebOfScience	Salmonella; Biofilm; DFI	ENTERICA SEROVAR TYPHIMURIUM; STAINLESS-STEEL SURFACES; ESCHERICHIA-COLI; MULTICELLULAR BEHAVIOR; BACTERIAL BIOFILMS; FLOW-CYTOMETRY; CSGD PROMOTER; PROTEIN; HOST; CONTAMINATION	84	3	467	478	Bacterial biofilm formation is an important cause of environmental persistence of food-borne pathogens, such as Salmonella Typhimurium. As the ensemble of bacterial cells within a biofilm represents different physiological states, even for monospecies biofilms, gene expression patterns in these multicellular assemblages show a high degree of heterogeneity. This heterogeneity might mask differenti…
Wong, HS; Townsend, KM; Fenwick, SG; Trengove, RD; O'Handley, RM	Wong, H. S.; Townsend, K. M.; Fenwick, S. G.; Trengove, R. D.; O'Handley, R. M.	Comparative susceptibility of planktonic and 3-day-old Salmonella Typhimurium biofilms to disinfectants	2010	10.1111/j.1365-2672.2009.04630.x	http://dx.doi.org/10.1111/j.1365-2672.2009.04630.x	20002868	WebOfScience	calgary biofilm device; disinfectants; planktonic; Salmonella Typhimurium biofilm	EFFICACY; MICROORGANISMS; PENETRATION; SURFACES; HYPOCHLORITE; PERSISTENCE; RESISTANCE; ADHERENCE; BACTERIA; GROWTH	108	6	2222	2228	Aims: To compare the susceptibility of a 3-day-old biofilm and planktonic Salmonella to disinfectants at different exposure times. We hypothesize that Salmonella biofilms are more resilient to disinfectants compared to planktonic Salmonella. Methods and Results: The susceptibility of planktonic cells to disinfectants was tested by a modified version of the Council of Europe suspension test EN 127…
Elbi, S; Nimal, TR; Rajan, VK; Baranwal, G; Biswas, R; Jayakumar, R; Sathianarayanan, S	Elbi, S.; Nimal, T. R.; Rajan, V. K.; Baranwal, Gaurav; Biswas, Raja; Jayakumar, R.; Sathianarayanan, S.	Fucoidan coated ciprofloxacin loaded chitosan nanoparticles for the treatment of intracellular and biofilm infections of Salmonella	2017	10.1016/j.colsurfb.2017.09.003	http://dx.doi.org/10.1016/j.colsurfb.2017.09.003	28922635	WebOfScience	Salmonella paratyphi A; Biofilm; Marcophage targeting; Intracellular infections; Fucoidan coated chitosan nanoparticles; Drosophila melanogaster	STAPHYLOCOCCUS-AUREUS; ANTIBACTERIAL NANOPARTICLES; DROSOPHILA-MELANOGASTER; ANTIMICROBIAL ACTIVITY; EFFICACY; WOUNDS; GALLSTONES; CARRIAGE; BACTERIA; DELIVERY	160		40	47	Salmonella infections and their gallstone associated biofilm infections are difficult to treat due to poor penetration of antibiotics into the intracellular compartments of macrophages and within biofilms. Here we developed ciprofloxacin loaded chitosan nanoparticles (cCNPs) and fucoidan (Fu) coated cCNPs (Fu-cCNPs). Characterizations of these nanoparticles were carried out using Dynamic Light Sc…
Prakash, B; Krishnappa, G; Muniyappa, L; Reddy, MK	Prakash, B; Krishnappa, G; Muniyappa, L; Reddy, MK	In vitro phase variation studies of Salmonella Gallinarum in biofilm formation	2005				WebOfScience	bentonite clay; biofilms; extracellular polysaccharide; phase variation; Salmonella Gallinarum	SURVIVAL	89	4	657	659	Transmission electron microscopy studies were carried out to capture the sequential steps involved in the formation of biofilms in vitro by Salmonella Gallinarum. Bentonite clay provided in the growth medium acted as a good inert surface for bacterial attachment and biofilm formation at submaximal rates of nutrients. In the initial stages, bacteria started attaching to the surface of bentonite cl…
[truncated: 6,087 more rows]

## Sheet: Table S2
Deduplicaiton of studies
[truncated: 4,195 more rows]

## Sheet: Table S3
A total of 315 studies were selected based on the abstract reading
[truncated: 316 more rows]

[truncated: 5 more sheets: Table S4, Table S5, Table S6, Table S7, Table S8]
