# Supplementary material for: Prevalence of Biofilm-Forming Non-Typhoidal Salmonella Across the Farm-to-Fork Continuum: A Systematic Review and Meta-Analysis
Source: Microorganisms. 2026 Jul 20;14(7):1584. doi: 10.3390/microorganisms14071584 (PMC13414013; doi:10.3390/microorganisms14071584)
Supplement: Supplementary file 1 [file microorganisms-14-01584-s001.zip › Supplementary File S2.xlsx]

## Sheet: Table S9
Descriptive statistics for the proportion of true biofilm-positive by ecological sources (n=57 studies). Proportions shown are raw and unweighted, calculated as TBP isolates divided by total TBP and TBN isolates within each source category across all studies in the systematic review dataset. These differ from the inverse-variance-weighted pooled estimates reported in the quantitative meta-analysi…
Category	TBP (n)	TBN (n)	Total (n)	Proportion	95% CI
Animal	696	495	1191	0.584	[55.6%, 61.2%]
Food	212	100	313	0.677	[63.1%, 72.4%]
Human	307	113	420	0.7309	[68.9%, 77.3%]
Environment	474	64	538	0.881	[85.2%, 91.0%]
Total	1689	772	2462	0.686	—

## Sheet: Table S10
Pairwise comparisons of the true biofilm-positive (TBP) proportions (Bonferroni Corrected)
Comparison	Proportion (A vs. B)	Δ Proportion	p-value (adjusted)
Environment vs. Animal	88.1% vs.58.4%	0.2967	< .001a
Environment vs. Food	88.1% vs. 67.7%	0.2037	< .001a
Environment vs. Human	88.1% vs. 73.1%	0.15	< .001a
Human vs. Animal	73.1% vs. 58.4%	0.1466	< .001a
Human vs. Food	73.1% vs. 67.7%	0.054	0.6848
Food vs. Animal	67.7% vs. 58.4%	0.0929	0.0167

## Sheet: Table S11
Predicted proportion of TBP based on source_Metaanalysis (n=47 studies)
Group	Prop_pct	CI_lo_pct	CI_hi_pct	logit_est	logit_se
Animal	60.57	41.75	76.71	0.43	0.39
Food	89.47	75.8	95.84	1.71	0.458
Environment	79.97	57.78	92.1	0.96	0.54
Human	83.97	68.35	92.7	1.23	0.35

## Sheet: Table S12
Pairwise comparisons of TBP predicted proportion between source categories
A	B	Z	p_value	Sig
Animal	Food	-3.732	0.0002	***
Animal	Environment	-1.778	0.075	ns
Animal	Human	-3.477	0.0005	***
Food	Environment	1.137	0.2554	ns
Food	Human	1.465	0.1431	ns
Environment	Human	-0.447	0.6546	ns

## Sheet: Table S13
Predicted proportion of TBP based on serogroup_Metaanalysis (n=35 studies). Predicted proportions with wide confidence intervals (e.g., serogroup C2-C3: 12 to 60%) reflect sparse study representation and high within-serogroup heterogeneity.
Group	Prop_pct	CI_lo_pct	CI_hi_pct	logit_est	logit_se
B (O:4,5,12)	72.21	49.5	87.32	0.9548	0.4973
C1(O:6,7)	68.19	42.13	86.33	-0.192	0.3764
C2-C3(O:8)	31.19	12	60.11	-1.7458	0.4455
D1(O:9,12)	89.62	74.37	96.25	1.2011	0.3536

## Sheet: Table S14
Pairwise comparisons of TBP predicted proportion between source categories
A	B	Z	p_value	Sig
B (O:4,5,12)	C1(O:6,7)	0.51	0.61	ns
B (O:4,5,12)	C2-C3(O:8)	3.918	0.0001	***
B (O:4,5,12)	D1(O:9,12)	-3.397	0.0007	***
C1(O:6,7)	C2-C3(O:8)	3.438	0.0006	***
C1(O:6,7)	D1(O:9,12)	-3.048	0.0023	**
C2-C3(O:8)	D1(O:9,12)	-5.765	0	***

## Sheet: Table S15
Heterogeneity and model fit statistics for source-level and serogroup-level meta-analyses. "Baseline" refers to the intercept-only multilevel random-effects model fitted with no moderators, which yields a single pooled TBP prevalence estimate across all studies without conditioning on any grouping variable. The pooled percentage and confidence interval columns are populated for this row only, as …
Analysis	Model	k_studies	k_obs	Pooled_pct	CI_lo_pct	CI_hi_pct	tau2	QE	QE_df	QE_p	QM	QM_df	QM_p	AIC	BIC	LRT_chi2	LRT_df	LRT_p	R2_pct
Source	Baseline	47	56	73.87	58.4	85.06	5.1193	434.98	54	0				258.92	262.9
Source	+ Source	47	56				4.9578	411.228	51	0	17.07		0.0007	241.9	251.56	17.099	3	0.0007	3.15
Serogroup	Baseline	35	51	72.99	53.66	86.31	5.6898	375.488	49	0				257.81	261.594
Serogroup	+ Serogroup	35	51				7.1565	332.061	46	0	33.7489	3	0	225.466	234.609	32.9688	3	0	0

## Sheet: Table S16
Egger's and Begg's tests for publication bias summary — source and serogroup analyses
Analysis	Test	Statistic	p_value	Significant	Trim_Fill_k0	Adjusted_pct	Original_Pct
Source	Egger's regression	0.8511	0.3986	No	8	65.66	75.62
Source	Begg's rank correlation	0.13	0.163	No
Serogroup	Egger's regression	0.5218	0.6042	No	4	71.33	76.23
Serogroup	Begg's rank correlation	-0.0379	0.7001	No
