# Supplementary material for: Prevalence of Biofilm-Forming Non-Typhoidal Salmonella Across the Farm-to-Fork Continuum: A Systematic Review and Meta-Analysis
Source: Microorganisms. 2026 Jul 20;14(7):1584. doi: 10.3390/microorganisms14071584 (PMC13414013; doi:10.3390/microorganisms14071584)
Supplement: Supplementary file 1 [file microorganisms-14-01584-s001.zip › Supplementary file S4.xlsx]

## Sheet: Table S17
Univariable mixed-effects meta-regression of moderators of TBP in NTS (k = 47 studies, 55 observations).
	Moderator	k_studies	k_obs	QM	QM_df	QM_p	LRT_chi2	LRT_p	tau2	Delta tau2	I2_pct	R2_pct	AIC	Significant
1	Source	47	55	17.066	3	0.0007	17.099	0.0007	4.9578	0.1622	95.9	3.2	241.27	Yes
2	Tests	47	55	5.556	1	0.0184	5.481	0.0192	4.5212	0.5988	95.5	11.7	251.14	Yes
3	Year	47	55	1.561	1	0.2116	1.611	0.2044	5.0632	0.0568	95.9	1.1	254.84	No
4	Temp	47	55	1.745	1	0.1865	1.796	0.1801	4.9667	0.1533	95.9	3	254.69	No
5	Days	47	55	3.751	1	0.0528	3.78	0.0519	4.776	0.344	95.7	6.7	252.63	No
6	D1	47	55	0.022	1	0.882	0.027	0.87	5.2632	-0.1432	96.1	0	256.33	No
7	C1	47	55	2.041	1	0.1531	2.091	0.1481	5.032	0.088	95.9	1.7	254.34	No
8	C2_C3	47	55	2.276	1	0.1314	2.326	0.1272	5.0297	0.0903	95.9	1.8	254.12	No
9	B1	47	55	2.341	1	0.126	2.395	0.1217	4.9431	0.1769	95.8	3.4	254.03	No
Note : Baseline study: Pooled: 73.87% [58.40%-85.06%] | tau2=5.1193 | I2=96.0% ; delta tau2= tau2 (model) -tau2 (baseline); R2 = delta tau2 / tau2 (baseline) *100

## Sheet: Table S18
Model comparison full model (model1) and reduced model (model2)_REML method
Model	Studies	AIC	BIC	AICc	tau2	SE	R2	I2	QM	QE
Full model	47	221.006	243.901	233.56	5.403	2.32	0	96.2	(df=11)=23.04, p=0.0175	(df = 43) = 300.4254, p-val < .0001
Reduced model	47	235.92	247.395	237.876	4.6006	2.1449	10.1	95.5	(df=4)=20.96, p=0.0003	(df = 50) = 378.5020, p-val < .0001
Note : Baseline study: Pooled: 73.87% [58.40%-85.06%] | tau2=5.1193 | I2=96.0%; delta tau2= tau2 (model) -tau2 (baseline); R2 = delta tau2 / tau2 (baseline) *100; Full model included moderators: incubation temperature, incubation days, source, incubation tests, serogroup D1 (O:9,12), serogroup C1(O:6,7), serogroup C2_C3 (O:8), and serogroup B (O: 4,5,12); Reduced model included moderators: Source…

## Sheet: Table S19
Multivariate coefficients of full model
	estimate	se	zval	pval	ci.lb	ci.ub
intrcpt	-6.5687	163.597	-0.0402	0.968	-327.212	314.075
SourceEnvironment	0.7725	0.5588	1.3824	0.1668	-0.3227	1.8678
SourceFood	1.6301	0.4722	3.4518	0.0006	0.7045	2.5556	***
SourceHuman	1.1802	0.3601	3.2776	0.001	0.4745	1.886	**
TestsMTPT	-1.0464	1.1192	-0.935	0.3498	-3.24	1.1472
Days	0.1957	0.3114	0.6285	0.5297	-0.4146	0.8059
Temp	0.0259	0.0834	0.3109	0.7559	-0.1376	0.1895
Year	0.0027	0.0813	0.0329	0.9738	-0.1566	0.1619
D1	-0.2534	0.7604	-0.3332	0.739	-1.7438	1.237
C1	0.0596	0.9123	0.0653	0.9479	-1.7284	1.8476
C2_C3	0.5331	0.9254	0.5761	0.5646	-1.2807	2.3469
B1	1.0395	0.9297	1.1182	0.2635	-0.7826	2.8617

## Sheet: Table S20
Full model coefficients for the best-fitting multivariable meta-regression model (Model 2) containing source of isolation and biofilm test method as moderators.
	Estimate(logit)	Se	OR	95% CI	pval	ci.lb	ci.ub
Intrcept	1.13	0.53	3.1	1.11 – 8.71	0.0314	0.1	2.16
SourceEnvironment	0.91	0.53	2.47	0.87 – 7.03	0.0895	-0.14	1.95
SourceFood	1.62	0.46	5.07	2.07 – 12.41	0.0004	0.73	2.52
SourceHuman	1.17	0.35	3.22	1.62 – 6.43	0.0009	0.48	1.86
TestsMTPT	-1.33	0.69	0.26	0.07 – 1.01	0.052	-2.68	0.01
